# Supplementary material for: (E)-4-[2-(2-Hy­droxy­benzo­yl)­hydra­zin­ylidene]penta­noic acid
Source: Acta Crystallogr Sect E Struct Rep Online. 2011 Aug 27;67(Pt 9):o2415. doi: 10.1107/S1600536811033988 (PMC3200973; doi:10.1107/S1600536811033988)
Supplement: Supplementary file 1 [file e-67-o2415-sup1.cif]

##############################################################################
#                                                                            #
# This CIF contains the data in a paper accepted for publication in          #
# Acta Crystallographica Section E. It conforms to the requirements of       #
# Notes for Authors for Acta Crystallographica Section E, and has been       #
# peer reviewed under the auspices of the IUCr Commission on Journals.       #
#                                                                            #
# Full details of the Crystallographic Information File format               #
# are given in the paper "The Crystallographic Information File (CIF):       #
# a New Standard Archive File for Crystallography" by S. R. Hall, F. H.      #
# Allen and I. D. Brown [Acta Cryst. (1991), A47, 655-685].                  #
#                                                                            #
# The current version of the core CIF dictionary is obtainable from          #
# ftp://ftp.iucr.org/pub/cif_core.dic.                                       #
#                                                                            #
# Software is freely available for graphical display of the structure(s)     #
# in this CIF. For information consult the CIF software page                 #
# http://www.iucr.org/resources/cif/software.                                #
#                                                                            #
# This file may be used for bona fide research purposes within the           #
# scientific community so long as proper attribution is given to the journal # 
# article from which it was obtained.                                        #
#                                                                            #
##############################################################################
data_I
_audit_creation_method     SHELXL-97
_chemical_name_systematic
;
(<i>E</i>)-4-[2-(2-Hydroxybenzoyl)hydrazinylidene]pentanoic acid
;
_chemical_name_common     ?
_chemical_formula_moiety     'C12 H14 N2 O4'
_chemical_formula_sum     'C12 H14 N2 O4'
_chemical_formula_iupac     'C12 H14 N2 O4'
_chemical_formula_weight     250.25
_chemical_melting_point     ?
_symmetry_cell_setting     monoclinic
_symmetry_space_group_name_H-M     C2/c
loop_
    _symmetry_equiv_pos_as_xyz
    'x, y, z'
    '-x, y, -z+1/2'
    'x+1/2, y+1/2, z'
    '-x+1/2, y+1/2, -z+1/2'
    '-x, -y, -z'
    'x, -y, z-1/2'
    '-x+1/2, -y+1/2, -z'
    'x+1/2, -y+1/2, z-1/2'
_cell_length_a     24.445(2)
_cell_length_b     8.4683(8)
_cell_length_c     13.1204(12)
_cell_angle_alpha     90.00
_cell_angle_beta     118.5600(10)
_cell_angle_gamma     90.00
_cell_volume     2385.6(4)
_cell_formula_units_Z     8
_cell_measurement_reflns_used     770
_cell_measurement_theta_min     2.586
_cell_measurement_theta_max     20.687
_cell_measurement_temperature     298(2)
_exptl_crystal_description     block
_exptl_crystal_colour     colourless
_exptl_crystal_size_max     0.45
_exptl_crystal_size_mid     0.20
_exptl_crystal_size_min     0.17
_exptl_crystal_density_diffrn     1.394
_exptl_crystal_density_meas     ?
_exptl_crystal_density_method     'not measured'
_exptl_crystal_F_000     1056
_exptl_absorpt_coefficient_mu     0.106
_exptl_absorpt_correction_type     multi-scan
_exptl_absorpt_process_details     '(SADABS; Bruker, 2001)'
_exptl_absorpt_correction_T_min     0.9539
_exptl_absorpt_correction_T_max     0.9822
_exptl_special_details     ?
_diffrn_ambient_temperature     298(2)
_diffrn_radiation_type     MoK\a
_diffrn_radiation_wavelength     0.71073
_diffrn_radiation_source     'fine-focus sealed tube'
_diffrn_radiation_monochromator     graphite
_diffrn_measurement_device_type     'Bruker SMART 1000'
_diffrn_measurement_method     '\f and \w scans'
_diffrn_detector_area_resol_mean     ?
_diffrn_reflns_number     5738
_diffrn_reflns_av_R_equivalents     0.0619
_diffrn_reflns_av_sigmaI/netI     0.0728
_diffrn_reflns_theta_min     1.90
_diffrn_reflns_theta_max     25.01
_diffrn_reflns_theta_full     25.01
_diffrn_measured_fraction_theta_max     0.992
_diffrn_measured_fraction_theta_full     0.992
_diffrn_reflns_limit_h_min     -28
_diffrn_reflns_limit_h_max     14
_diffrn_reflns_limit_k_min     -10
_diffrn_reflns_limit_k_max     9
_diffrn_reflns_limit_l_min     -15
_diffrn_reflns_limit_l_max     15
_diffrn_standards_number     ?
_diffrn_standards_interval_count     ?
_diffrn_standards_interval_time     ?
_diffrn_standards_decay_%     ?
_reflns_number_total     2092
_reflns_number_gt     1013
_reflns_threshold_expression     I>2\s(I)
_refine_ls_structure_factor_coef     Fsqd
_refine_ls_matrix_type     full
_refine_ls_R_factor_all     0.1217
_refine_ls_R_factor_gt     0.0480
_refine_ls_wR_factor_gt     0.0886
_refine_ls_wR_factor_ref     0.1142
_refine_ls_goodness_of_fit_ref     1.000
_refine_ls_restrained_S_all     1.000
_refine_ls_number_reflns     2092
_refine_ls_number_parameters     164
_refine_ls_number_restraints     0
_refine_ls_hydrogen_treatment     constr
_refine_ls_weighting_scheme     calc
_refine_ls_weighting_details
                 'calc w=1/[\s^2^(Fo^2^)+(0.0385P)^2^] where P=(Fo^2^+2Fc^2^)/3'
_atom_sites_solution_hydrogens     geom
_atom_sites_solution_primary     direct
_atom_sites_solution_secondary     difmap
_refine_ls_shift/su_max     0.000
_refine_ls_shift/su_mean     0.000
_refine_diff_density_max     0.230
_refine_diff_density_min     -0.264
_refine_ls_extinction_method     none
_refine_ls_extinction_coef     ?
loop_
    _atom_type_symbol
    _atom_type_description
    _atom_type_scat_dispersion_real
    _atom_type_scat_dispersion_imag
    _atom_type_scat_source
    'C' 'C' 0.0033 0.0016
                         'International Tables Vol C Tables 4.2.6.8 and 6.1.1.4'
    'H' 'H' 0.0000 0.0000
                         'International Tables Vol C Tables 4.2.6.8 and 6.1.1.4'
    'O' 'O' 0.0106 0.0060
                         'International Tables Vol C Tables 4.2.6.8 and 6.1.1.4'
    'N' 'N' 0.0061 0.0033
                         'International Tables Vol C Tables 4.2.6.8 and 6.1.1.4'
_computing_data_collection     'SMART (Bruker, 2007)'
_computing_cell_refinement     'SAINT (Bruker, 2007)'
_computing_data_reduction     'SAINT (Bruker, 2007)'
_computing_structure_solution     'SHELXS97 (Sheldrick, 2008)'
_computing_structure_refinement     'SHELXL97 (Sheldrick, 2008)'
_computing_molecular_graphics     'SHELXTL (Sheldrick, 2008)'
_computing_publication_material     'SHELXTL  (Sheldrick, 2008)'
loop_
    _atom_site_type_symbol
    _atom_site_label
    _atom_site_fract_x
    _atom_site_fract_y
    _atom_site_fract_z
    _atom_site_U_iso_or_equiv
    _atom_site_adp_type
    _atom_site_calc_flag
    _atom_site_refinement_flags
    _atom_site_occupancy
    _atom_site_symmetry_multiplicity
    _atom_site_disorder_assembly
    _atom_site_disorder_group
    N N1 0.39247(9) 0.4503(3) 0.29554(19) 0.0352(6) Uani d . 1 1 . .
    N N2 0.45430(9) 0.4964(3) 0.34082(18) 0.0351(6) Uani d . 1 1 . .
    H H2 0.4823 0.4263 0.3536 0.042 Uiso calc R 1 1 . .
    O O1 0.18399(10) 0.3011(3) 0.2303(2) 0.0700(7) Uani d . 1 1 . .
    H H1 0.1496 0.2591 0.2013 0.105 Uiso calc R 1 1 . .
    O O2 0.17818(9) 0.2415(2) 0.0602(2) 0.0586(7) Uani d . 1 1 . .
    O O3 0.43347(9) 0.7535(2) 0.35295(18) 0.0528(6) Uani d . 1 1 . .
    O O4 0.57296(8) 0.4200(2) 0.43211(16) 0.0447(6) Uani d . 1 1 . .
    H H4 0.6050 0.3692 0.4522 0.067 Uiso calc R 1 1 . .
    C C1 0.20548(13) 0.2976(3) 0.1566(3) 0.0429(8) Uani d . 1 1 . .
    C C2 0.26898(12) 0.3703(3) 0.2044(3) 0.0485(9) Uani d . 1 1 . .
    H H2A 0.2796 0.4225 0.2774 0.058 Uiso calc R 1 1 . .
    H H2B 0.2689 0.4491 0.1506 0.058 Uiso calc R 1 1 . .
    C C3 0.31687(12) 0.2454(3) 0.2235(3) 0.0445(8) Uani d . 1 1 . .
    H H3A 0.3143 0.1641 0.2732 0.053 Uiso calc R 1 1 . .
    H H3B 0.3062 0.1969 0.1494 0.053 Uiso calc R 1 1 . .
    C C4 0.38293(12) 0.3024(3) 0.2768(2) 0.0367(8) Uani d . 1 1 . .
    C C5 0.43127(12) 0.1791(3) 0.3004(3) 0.0488(9) Uani d . 1 1 . .
    H H5A 0.4466 0.1895 0.2456 0.073 Uiso calc R 1 1 . .
    H H5B 0.4133 0.0763 0.2931 0.073 Uiso calc R 1 1 . .
    H H5C 0.4651 0.1924 0.3776 0.073 Uiso calc R 1 1 . .
    C C6 0.47095(13) 0.6478(4) 0.3649(2) 0.0352(7) Uani d . 1 1 . .
    C C7 0.53770(12) 0.6864(3) 0.4048(2) 0.0333(7) Uani d . 1 1 . .
    C C8 0.58579(12) 0.5776(3) 0.4357(2) 0.0337(7) Uani d . 1 1 . .
    C C9 0.64610(13) 0.6295(4) 0.4698(2) 0.0461(8) Uani d . 1 1 . .
    H H9 0.6779 0.5562 0.4897 0.055 Uiso calc R 1 1 . .
    C C10 0.65900(15) 0.7874(4) 0.4743(3) 0.0570(10) Uani d . 1 1 . .
    H H10 0.6994 0.8208 0.4969 0.068 Uiso calc R 1 1 . .
    C C11 0.61268(15) 0.8956(4) 0.4456(3) 0.0583(10) Uani d . 1 1 . .
    H H11 0.6215 1.0029 0.4492 0.070 Uiso calc R 1 1 . .
    C C12 0.55293(13) 0.8455(3) 0.4115(2) 0.0457(8) Uani d . 1 1 . .
    H H12 0.5217 0.9205 0.3922 0.055 Uiso calc R 1 1 . .
loop_
    _atom_site_aniso_label
    _atom_site_aniso_U_11
    _atom_site_aniso_U_22
    _atom_site_aniso_U_33
    _atom_site_aniso_U_12
    _atom_site_aniso_U_13
    _atom_site_aniso_U_23
    N1 0.0219(14) 0.0424(16) 0.0391(16) -0.0016(11) 0.0127(11) 0.0005(12)
    N2 0.0233(13) 0.0326(14) 0.0479(16) -0.0001(11) 0.0160(12) -0.0001(12)
    O1 0.0452(14) 0.0932(19) 0.0764(18) -0.0259(12) 0.0329(13) -0.0195(15)
    O2 0.0395(13) 0.0633(16) 0.0669(17) -0.0156(11) 0.0206(12) -0.0133(13)
    O3 0.0373(12) 0.0370(13) 0.0851(17) 0.0070(10) 0.0301(12) 0.0027(12)
    O4 0.0293(11) 0.0377(13) 0.0612(15) 0.0056(9) 0.0167(10) 0.0010(11)
    C1 0.0274(18) 0.0371(19) 0.061(3) 0.0012(14) 0.0184(18) 0.0041(18)
    C2 0.0297(17) 0.0404(18) 0.070(2) -0.0044(14) 0.0190(16) 0.0016(17)
    C3 0.0279(17) 0.0460(19) 0.057(2) -0.0046(14) 0.0180(16) -0.0035(16)
    C4 0.0302(17) 0.0376(19) 0.042(2) -0.0009(14) 0.0172(15) 0.0004(15)
    C5 0.0409(19) 0.0369(18) 0.070(2) -0.0001(14) 0.0278(17) -0.0053(16)
    C6 0.0304(17) 0.040(2) 0.0349(19) 0.0011(15) 0.0157(14) 0.0011(15)
    C7 0.0273(16) 0.0350(18) 0.0343(18) -0.0020(13) 0.0122(14) -0.0014(14)
    C8 0.0319(17) 0.0339(18) 0.0371(19) -0.0036(14) 0.0179(15) -0.0028(14)
    C9 0.0299(18) 0.054(2) 0.054(2) -0.0030(15) 0.0196(17) -0.0033(17)
    C10 0.038(2) 0.069(3) 0.058(2) -0.0189(19) 0.0188(18) -0.005(2)
    C11 0.053(2) 0.047(2) 0.067(3) -0.0174(18) 0.022(2) -0.0002(18)
    C12 0.042(2) 0.039(2) 0.049(2) -0.0028(15) 0.0163(17) 0.0008(16)
loop_
    _geom_bond_atom_site_label_1
    _geom_bond_atom_site_label_2
    _geom_bond_site_symmetry_2
    _geom_bond_distance
    _geom_bond_publ_flag
    N1 C4 . 1.276(3) ?
    N1 N2 . 1.390(3) ?
    N2 C6 . 1.337(3) ?
    N2 H2 . 0.8600 ?
    O1 C1 . 1.303(3) ?
    O1 H1 . 0.8200 ?
    O2 C1 . 1.209(3) ?
    O3 C6 . 1.236(3) ?
    O4 C8 . 1.366(3) ?
    O4 H4 . 0.8200 ?
    C1 C2 . 1.501(4) ?
    C2 C3 . 1.507(3) ?
    C2 H2A . 0.9700 ?
    C2 H2B . 0.9700 ?
    C3 C4 . 1.500(3) ?
    C3 H3A . 0.9700 ?
    C3 H3B . 0.9700 ?
    C4 C5 . 1.494(3) ?
    C5 H5A . 0.9600 ?
    C5 H5B . 0.9600 ?
    C5 H5C . 0.9600 ?
    C6 C7 . 1.492(3) ?
    C7 C12 . 1.390(3) ?
    C7 C8 . 1.393(3) ?
    C8 C9 . 1.392(3) ?
    C9 C10 . 1.368(4) ?
    C9 H9 . 0.9300 ?
    C10 C11 . 1.363(4) ?
    C10 H10 . 0.9300 ?
    C11 C12 . 1.374(4) ?
    C11 H11 . 0.9300 ?
    C12 H12 . 0.9300 ?
loop_
    _geom_angle_atom_site_label_1
    _geom_angle_atom_site_label_2
    _geom_angle_atom_site_label_3
    _geom_angle_site_symmetry_1
    _geom_angle_site_symmetry_3
    _geom_angle
    _geom_angle_publ_flag
    C4 N1 N2 . . 114.8(2) ?
    C6 N2 N1 . . 121.1(2) ?
    C6 N2 H2 . . 119.5 ?
    N1 N2 H2 . . 119.5 ?
    C1 O1 H1 . . 109.5 ?
    C8 O4 H4 . . 109.5 ?
    O2 C1 O1 . . 124.6(3) ?
    O2 C1 C2 . . 122.8(3) ?
    O1 C1 C2 . . 112.5(3) ?
    C1 C2 C3 . . 110.3(2) ?
    C1 C2 H2A . . 109.6 ?
    C3 C2 H2A . . 109.6 ?
    C1 C2 H2B . . 109.6 ?
    C3 C2 H2B . . 109.6 ?
    H2A C2 H2B . . 108.1 ?
    C4 C3 C2 . . 115.4(2) ?
    C4 C3 H3A . . 108.4 ?
    C2 C3 H3A . . 108.4 ?
    C4 C3 H3B . . 108.4 ?
    C2 C3 H3B . . 108.4 ?
    H3A C3 H3B . . 107.5 ?
    N1 C4 C5 . . 126.3(2) ?
    N1 C4 C3 . . 117.5(2) ?
    C5 C4 C3 . . 116.2(2) ?
    C4 C5 H5A . . 109.5 ?
    C4 C5 H5B . . 109.5 ?
    H5A C5 H5B . . 109.5 ?
    C4 C5 H5C . . 109.5 ?
    H5A C5 H5C . . 109.5 ?
    H5B C5 H5C . . 109.5 ?
    O3 C6 N2 . . 122.8(3) ?
    O3 C6 C7 . . 120.4(3) ?
    N2 C6 C7 . . 116.8(2) ?
    C12 C7 C8 . . 117.4(3) ?
    C12 C7 C6 . . 116.7(2) ?
    C8 C7 C6 . . 125.9(3) ?
    O4 C8 C9 . . 120.7(2) ?
    O4 C8 C7 . . 119.2(2) ?
    C9 C8 C7 . . 120.1(3) ?
    C10 C9 C8 . . 120.6(3) ?
    C10 C9 H9 . . 119.7 ?
    C8 C9 H9 . . 119.7 ?
    C11 C10 C9 . . 120.1(3) ?
    C11 C10 H10 . . 120.0 ?
    C9 C10 H10 . . 120.0 ?
    C10 C11 C12 . . 119.7(3) ?
    C10 C11 H11 . . 120.1 ?
    C12 C11 H11 . . 120.1 ?
    C11 C12 C7 . . 122.1(3) ?
    C11 C12 H12 . . 119.0 ?
    C7 C12 H12 . . 119.0 ?
loop_
    _geom_hbond_atom_site_label_D
    _geom_hbond_atom_site_label_H
    _geom_hbond_atom_site_label_A
    _geom_hbond_site_symmetry_A
    _geom_hbond_distance_DH
    _geom_hbond_distance_HA
    _geom_hbond_distance_DA
    _geom_hbond_angle_DHA
    O4 H4 O2 8_556 0.82 1.91 2.679(3) 155.1
    O1 H1 O3 4_545 0.82 1.80 2.570(3) 154.9
    N2 H2 O4 . 0.86 1.95 2.635(3) 136.1
data_global
_journal_date_recd_electronic     2011-06-25
_journal_date_accepted     2011-08-19
_journal_name_full     'Acta Crystallographica, Section E'
_journal_year     2011
_journal_volume     67
_journal_issue      9
_journal_page_first     o2415
_journal_page_last     o2415
_journal_paper_category     QO
_journal_coeditor_code     CV5127
_publ_contact_author_name     'Jichun Cui'
_publ_contact_author_address
;
  Shandong Provincial Key Laboratory of Chemical Energy
  Storage and Novel Cell Technology,
  School of Chemistry and Chemical Engineering,
  Liaocheng University,
  Liaocheng 252059, China
;
_publ_contact_author_email     jchcui@163.com
_publ_contact_author_fax     '86 635 8239121'
_publ_contact_author_phone     '86 635 8230602'
_publ_section_title
;
(<i>E</i>)-4-[2-(2-Hydroxybenzoyl)hydrazinylidene]pentanoic acid
;
loop_
    _publ_author_name
    _publ_author_address
    'Yanling Qiao'
; Shandong Provincial Key Laboratory of Chemical Energy
  Storage and Novel Cell Technology,
  School of Chemistry and Chemical Engineering,
  Liaocheng University,
  Liaocheng 252059, People's Republic of China
;
    'Jichun Cui'
;
  Shandong Provincial Key Laboratory of Chemical Energy
  Storage and Novel Cell Technology,
  School of Chemistry and Chemical Engineering,
  Liaocheng University,
  Liaocheng 252059, People's Republic of China
;
    'Zhaoling Pan'
;
  Linyi No. 1 Middle School
  Linyi 276003
  People's Republic of China
;
    'Peipei Liu'
;
  College of Chemistry and Chemical Engineering
  Liaocheng University
  Shandong 252059
  People's Republic of China
;
    'Handong Yin'
;
  College of Chemistry and Chemical Engineering
  Liaocheng University
  Shandong 252059
  People's Republic of China
;
