# Supplementary material for: (E)-4-[2-(2-Hy­droxy­benzo­yl)­hydra­zin­ylidene]penta­noic acid
Source: Acta Crystallogr Sect E Struct Rep Online. 2011 Aug 27;67(Pt 9):o2415. doi: 10.1107/S1600536811033988 (PMC3200973; doi:10.1107/S1600536811033988)
Supplement: Supplementary file 2 [file e-67-o2415-Isup2.hkl]

# 
# h,k,l, Fc-squared, Fo-squared, sigma(Fo-squared) and status flag 
# 
data_I
_shelx_title ' 090729h in C2/c' 
_shelx_refln_list_code          4 
_shelx_F_calc_maximum      422.11 
_exptl_crystal_F_000      1056.00 
_reflns_d_resolution_high  0.8404 
 
loop_ 
 _symmetry_equiv_pos_as_xyz 
 'x, y, z' 
 '-x, y, -z+1/2' 
 'x+1/2, y+1/2, z' 
 '-x+1/2, y+1/2, -z+1/2' 
 '-x, -y, -z' 
 'x, -y, z-1/2' 
 '-x+1/2, -y+1/2, -z' 
 'x+1/2, -y+1/2, z-1/2' 
 
_cell_length_a    24.4453 
_cell_length_b     8.4683 
_cell_length_c    13.1204 
_cell_angle_alpha  90.000 
_cell_angle_beta  118.560 
_cell_angle_gamma  90.000 
 
_shelx_F_squared_multiplier     1.000 
 
loop_ 
 _refln_index_h 
 _refln_index_k 
 _refln_index_l 
 _refln_F_squared_calc 
 _refln_F_squared_meas 
 _refln_F_squared_sigma 
 _refln_observed_status 
   2   0   0     7909.21     7776.25    106.19 o 
   4   0   0    12332.85    12884.51    122.22 o 
   6   0   0     1997.97     1917.87    107.95 o 
   8   0   0    40871.63    42075.32    331.66 o 
  10   0   0      354.17      319.63     75.50 o 
  12   0   0      130.50      207.87     64.02 o 
  14   0   0     2294.77     2314.08     85.29 o 
  16   0   0      851.73      755.64     61.71 o 
  18   0   0      167.55      102.05     61.55 o 
  20   0   0      423.82      373.11     97.74 o 
  22   0   0       43.77       36.51     60.11 o 
  24   0   0      224.76      219.72     91.68 o 
   1   1   0    22696.60    22170.67    115.84 o 
   3   1   0     1423.63     1217.53     30.79 o 
   5   1   0     2802.97     2799.30     40.91 o 
   7   1   0     1801.70     1812.02     41.41 o 
  11   1   0      737.60      856.87     32.93 o 
  13   1   0      203.97      203.16     26.00 o 
  15   1   0      947.78     1008.42     59.54 o 
  17   1   0      222.52      243.73     48.77 o 
  19   1   0      148.33       66.95     45.60 o 
  21   1   0       64.92        3.62     39.99 o 
  23   1   0        0.96      -14.76     45.38 o 
  25   1   0       85.78       36.15     53.68 o 
   0   2   0    43089.07    41408.72    239.23 o 
   2   2   0    10421.37    10261.27     84.57 o 
   4   2   0        2.94       -0.55      7.16 o 
   6   2   0    16226.71    17032.52    126.17 o 
   8   2   0    16307.10    17594.37    383.68 o 
  10   2   0       38.13       49.29     18.05 o 
  12   2   0      107.96       76.53     19.77 o 
  14   2   0      123.88      101.79     22.31 o 
  16   2   0     1779.82     1833.19     72.85 o 
  18   2   0       10.88      -22.71     25.03 o 
  20   2   0      606.54      504.64     80.95 o 
  22   2   0       69.22       54.11     46.03 o 
  24   2   0       86.28      173.35     66.35 o 
   1   3   0     4583.01     4618.11     64.66 o 
   3   3   0     1059.18     1026.56     31.15 o 
   5   3   0       27.91       23.88     12.33 o 
   7   3   0     5829.61     6130.93     79.08 o 
   9   3   0     3676.38     4012.90     62.89 o 
  11   3   0      738.76      696.58     30.48 o 
  13   3   0      132.80      111.20     22.16 o 
  15   3   0      671.35      694.46     72.41 o 
  17   3   0      462.93      433.19     86.26 o 
  19   3   0     1050.64      959.41     84.86 o 
  21   3   0       23.55        6.90     44.93 o 
  23   3   0        7.76      -29.03     51.40 o 
   0   4   0     1021.47      909.79     48.21 o 
   2   4   0      597.84      586.26     30.20 o 
   4   4   0      140.39      124.67     20.47 o 
   6   4   0     2021.29     2145.22     53.36 o 
   8   4   0     5986.98     6013.71     96.65 o 
  12   4   0       19.06       14.12     17.89 o 
  14   4   0      800.16      833.72     51.22 o 
  16   4   0      898.03     1027.04     76.36 o 
  18   4   0      174.15      112.96     47.41 o 
  20   4   0       13.49        8.98     37.50 o 
  22   4   0       24.57       46.24     86.90 o 
   1   5   0      319.54      348.10     53.81 o 
   3   5   0     2189.04     2201.16     58.98 o 
   5   5   0      511.60      502.79     69.79 o 
   7   5   0     2025.03     1880.60     49.78 o 
   9   5   0      595.72      699.03     42.10 o 
  11   5   0      812.85      834.08     72.45 o 
  13   5   0     3808.00     3512.70    102.67 o 
  15   5   0      755.39      732.44     70.08 o 
  17   5   0      197.49      149.61     57.13 o 
  19   5   0      155.05      194.36     84.43 o 
  21   5   0       37.29       80.84     86.90 o 
   0   6   0      388.65      403.41     82.60 o 
   2   6   0      426.58      408.81     40.21 o 
   4   6   0     1508.88     1407.73     52.98 o 
   6   6   0      334.71      343.40     45.23 o 
   8   6   0      355.12      367.36     44.13 o 
  10   6   0     1354.10     1308.76     55.85 o 
  12   6   0     2748.76     2674.16    122.67 o 
  14   6   0      154.91      164.34     57.01 o 
  16   6   0      250.57      255.11     69.10 o 
  18   6   0       18.12       22.67     54.66 o 
  20   6   0      285.56      473.80    123.26 o 
   1   7   0       26.58      -14.09     35.34 o 
   3   7   0       60.62       27.38     29.44 o 
   5   7   0     2007.14     1933.84     67.45 o 
   7   7   0      139.82       87.02     33.00 o 
   9   7   0       54.12       35.26     30.28 o 
  11   7   0      518.61      622.50     89.42 o 
  13   7   0       13.63       64.34     55.05 o 
  15   7   0      100.26      215.51     68.23 o 
  17   7   0       95.63       96.18     70.42 o 
   0   8   0        1.19      -52.46     54.53 o 
   2   8   0      101.51       44.88     44.35 o 
   4   8   0      142.90      116.14     54.89 o 
   6   8   0      250.69      131.37     41.97 o 
   8   8   0       15.75       19.38     32.80 o 
  10   8   0      494.82      560.89     96.13 o 
  12   8   0        0.03      -48.59     54.14 o 
  14   8   0       12.94       66.15     66.10 o 
   1   9   0        3.72      -26.91     45.19 o 
   3   9   0       75.19       40.97     58.84 o 
   5   9   0       23.32      -60.94     52.79 o 
   7   9   0       39.49      -53.94     89.61 o 
   9   9   0      217.74      213.66     92.64 o 
  11   9   0      144.49      123.10    108.27 o 
   0  10   0        1.36       24.40     76.06 o 
   2  10   0        0.54       69.81     64.09 o 
 -25   1   1        1.13      -39.28     48.40 o 
 -23   1   1       24.28      -53.16     43.74 o 
 -21   1   1      238.02      258.08     62.46 o 
 -19   1   1      480.12      384.11     64.57 o 
 -17   1   1     4524.66     4225.79    104.42 o 
 -15   1   1      434.39      529.67     59.52 o 
 -13   1   1     1066.37     1169.00     38.13 o 
 -11   1   1      119.54       84.51     16.40 o 
  -9   1   1      137.23      142.16     16.71 o 
  -7   1   1     1902.16     1811.09     40.72 o 
  -5   1   1     2889.57     2736.62     34.43 o 
  -3   1   1    10529.14    10418.86     98.78 o 
  -1   1   1     1621.25     1537.78     27.55 o 
   3   1   1     4272.64     4013.45     38.82 o 
   5   1   1    10393.39    10412.48    150.40 o 
   7   1   1      405.12      456.40     36.23 o 
   9   1   1    18110.44    18970.58    160.43 o 
  11   1   1        3.61        5.40     15.14 o 
  13   1   1       30.76       32.14     19.73 o 
  15   1   1        2.52       -9.45     20.20 o 
  17   1   1       36.34       50.35     29.95 o 
  19   1   1      616.12      508.52     78.49 o 
  21   1   1       80.31        0.96     42.30 o 
  23   1   1       35.82       19.50     85.47 o 
 -24   2   1      359.35      402.26    101.57 o 
 -22   2   1        5.18        3.40     42.39 o 
 -20   2   1      471.60      328.20     66.37 o 
 -18   2   1     3780.35     3647.62    104.26 o 
 -16   2   1       31.95       19.85     24.04 o 
 -14   2   1      388.05      373.33     40.96 o 
 -12   2   1      415.33      425.69     28.60 o 
 -10   2   1      541.26      565.38     26.02 o 
  -8   2   1      258.28      247.39     20.77 o 
  -6   2   1       24.34       22.66      9.72 o 
  -4   2   1     2007.22     2011.30     37.88 o 
  -2   2   1     2888.34     2712.47     40.11 o 
   0   2   1     7671.49     7728.04     75.69 o 
   2   2   1    12830.92    12741.28     78.54 o 
   4   2   1     6413.98     6395.33     82.43 o 
   6   2   1     3372.30     3538.28     59.26 o 
   8   2   1     1033.62     1100.67     30.81 o 
  10   2   1     1195.10     1181.79     40.77 o 
  12   2   1        0.96       -0.84     16.61 o 
  14   2   1        9.06        9.42     20.26 o 
  16   2   1      754.78      898.26    135.81 o 
  18   2   1       28.98      -24.23     28.20 o 
  20   2   1      188.73       88.50     68.56 o 
  22   2   1        0.06      -19.92     44.23 o 
  24   2   1        5.78       -8.92     56.55 o 
 -25   3   1       40.71      -10.01     58.85 o 
 -23   3   1      910.33      863.26    231.20 o 
 -21   3   1       27.66       -1.83     42.39 o 
 -19   3   1       76.84       21.31     32.22 o 
 -17   3   1       69.55       91.81     33.15 o 
 -15   3   1      758.39      781.01     47.51 o 
 -13   3   1       41.92       43.67     17.87 o 
 -11   3   1      392.70      454.76     28.34 o 
  -9   3   1      768.24      791.54     27.74 o 
  -7   3   1     4619.78     4881.98     97.45 o 
  -5   3   1     2106.37     1854.61     42.02 o 
  -3   3   1     1883.39     1934.87     41.73 o 
  -1   3   1      387.65      382.00     25.04 o 
   1   3   1    12235.75    12441.75    267.00 o 
   3   3   1       17.08       32.33     12.45 o 
   5   3   1      774.71      846.47     26.33 o 
   7   3   1     2504.34     2809.04     50.40 o 
   9   3   1      971.45     1000.88     33.11 o 
  11   3   1      192.55      197.16     24.23 o 
  13   3   1      686.47      832.09     48.88 o 
  15   3   1      125.17       92.67     35.80 o 
  17   3   1       65.28       45.15     36.32 o 
  19   3   1        7.33      -21.97     34.39 o 
  21   3   1        2.51       34.27     51.86 o 
  23   3   1        6.86        0.96     81.64 o 
 -24   4   1      348.67      278.55     76.63 o 
 -22   4   1      245.16       95.95     60.51 o 
 -20   4   1        6.17      -21.18     34.33 o 
 -18   4   1       14.52        9.29     32.10 o 
 -16   4   1       20.69       -7.26     23.94 o 
 -14   4   1      361.63      369.46     39.53 o 
 -12   4   1       14.62       -0.02     16.90 o 
 -10   4   1       42.96       23.42     15.78 o 
  -8   4   1       86.09       56.32     19.73 o 
  -6   4   1      415.74      437.90     36.62 o 
  -4   4   1      385.74      544.25     61.20 o 
  -2   4   1     3199.37     3267.51     67.32 o 
   0   4   1      352.66      289.22     31.61 o 
   2   4   1     3990.29     4478.00     67.30 o 
   4   4   1        1.44       -5.95     12.97 o 
   6   4   1     1497.17     1389.77     38.16 o 
   8   4   1      200.86      186.52     23.20 o 
  10   4   1      541.08      596.47     49.33 o 
  12   4   1       67.52       77.22     25.50 o 
  14   4   1       83.33       56.38     31.86 o 
  16   4   1      223.18      172.28     41.96 o 
  18   4   1       21.83        4.28     43.00 o 
  20   4   1       25.27       34.57     55.23 o 
  22   4   1        3.49       23.12     78.77 o 
 -23   5   1       48.09       48.63     89.77 o 
 -21   5   1       39.13       56.76     85.15 o 
 -19   5   1      195.05      115.88     63.09 o 
 -17   5   1       80.59       49.66     35.91 o 
 -15   5   1     1154.11     1144.43     53.54 o 
 -13   5   1     4137.36     4179.88     93.66 o 
 -11   5   1      807.43      886.70     46.11 o 
  -9   5   1       34.82       18.14     18.81 o 
  -7   5   1     3260.58     3026.17     96.64 o 
  -5   5   1       89.08       73.15     21.85 o 
  -3   5   1      668.67      728.68     36.49 o 
  -1   5   1     2085.07     2192.60     68.23 o 
   3   5   1      537.41      658.98     43.76 o 
   5   5   1       23.20       11.78     15.24 o 
   7   5   1        6.43       -7.91     15.42 o 
   9   5   1      363.38      456.81     36.92 o 
  11   5   1     1170.59     1306.70     69.92 o 
  13   5   1       98.97       30.06     39.81 o 
  15   5   1       40.13       64.35     49.85 o 
  17   5   1      312.38      453.84    131.79 o 
  19   5   1        3.54      -47.82     47.58 o 
  21   5   1        5.35       41.08     60.85 o 
 -20   6   1       48.79      150.46     65.33 o 
 -18   6   1        5.05      -36.30     46.74 o 
 -16   6   1      256.64      327.62     70.83 o 
 -14   6   1        5.74      -49.12     37.14 o 
 -12   6   1     1107.55     1149.41     80.90 o 
 -10   6   1        9.35       -7.87     21.82 o 
  -8   6   1      351.78      392.14     45.42 o 
  -6   6   1       51.78       36.36     22.66 o 
  -4   6   1     2123.05     2096.31     63.59 o 
  -2   6   1       93.55       63.56     27.81 o 
   0   6   1      635.02      692.57     95.89 o 
   2   6   1       31.51       19.16     23.45 o 
   4   6   1        0.08      -16.69     20.04 o 
   6   6   1      707.63      741.88     79.42 o 
   8   6   1       68.51       74.78     28.44 o 
  10   6   1     1892.10     1802.90     79.32 o 
  12   6   1        1.70       -9.19     43.76 o 
  14   6   1      455.49      456.56     84.07 o 
  16   6   1      108.92       22.56     65.14 o 
  18   6   1        0.02       -0.70     56.69 o 
 -19   7   1       14.17       -8.18     60.96 o 
 -17   7   1       50.93       57.27     60.67 o 
 -15   7   1      413.06      509.18     90.01 o 
 -13   7   1       66.13       79.69     52.24 o 
 -11   7   1      301.14      244.19     49.39 o 
  -9   7   1      113.95      127.67     44.14 o 
  -7   7   1      653.90      714.00     92.29 o 
  -5   7   1     3595.34     3455.95     88.97 o 
  -3   7   1      151.62       96.07     35.00 o 
  -1   7   1       77.28       42.12     31.42 o 
   1   7   1      854.48      931.30    133.06 o 
   3   7   1      305.84      291.33     74.07 o 
   5   7   1      277.16      363.66     69.65 o 
   7   7   1      252.56      231.58     42.18 o 
   9   7   1        0.89      -36.48     31.51 o 
  11   7   1      149.30      194.56    162.08 o 
  13   7   1        1.09      -28.95     47.34 o 
  15   7   1        0.17      -57.78     50.11 o 
  17   7   1       79.21      100.88     68.26 o 
 -16   8   1        1.44        6.59     65.13 o 
 -14   8   1       48.93       91.00     63.89 o 
 -12   8   1       17.08       24.08     70.16 o 
 -10   8   1        7.74       36.12     43.86 o 
  -8   8   1       11.34      -30.93     33.87 o 
  -6   8   1      126.35       59.87     41.30 o 
  -4   8   1       20.92      -22.53     31.56 o 
  -2   8   1       53.54       43.69     46.05 o 
   0   8   1       85.15       76.86     45.27 o 
   2   8   1       11.93       27.74     46.38 o 
   4   8   1       79.37       20.20     45.27 o 
   6   8   1      218.80      175.54     47.40 o 
   8   8   1        2.63      -58.80     39.20 o 
  10   8   1       50.10       55.71     56.18 o 
  12   8   1       31.21      -22.29     59.55 o 
  14   8   1        8.74       -0.16     62.55 o 
 -11   9   1       44.56       79.41     99.98 o 
  -9   9   1       91.26       54.58    126.60 o 
  -7   9   1        1.67      -41.58     40.10 o 
  -5   9   1      475.31      413.68     61.99 o 
  -3   9   1       22.07        0.63     54.29 o 
  -1   9   1       24.51       -7.08     50.23 o 
   1   9   1      195.26      125.38     62.86 o 
   3   9   1      306.47      369.41     75.30 o 
   5   9   1      156.84      160.58     63.13 o 
   7   9   1       17.69       -9.85     52.99 o 
   9   9   1       41.98      -25.51     75.90 o 
  -2  10   1        1.03      -16.57     54.74 o 
   0  10   1       74.91      148.20     73.01 o 
 -26   0   2      231.99      332.61    120.70 o 
 -24   0   2      383.71      515.03    127.08 o 
 -22   0   2       15.78       37.79     69.20 o 
 -20   0   2     1195.61     1129.55    113.37 o 
 -18   0   2      183.99      202.82     67.29 o 
 -16   0   2     2821.59     2939.95    153.23 o 
 -14   0   2       32.64       31.90     26.79 o 
 -12   0   2     8851.33     9035.44    128.83 o 
 -10   0   2     6031.89     6486.17    117.36 o 
  -8   0   2     2064.42     1909.22     41.40 o 
  -6   0   2    15456.74    15063.35    134.59 o 
  -4   0   2     8632.81     8147.77    141.91 o 
  -2   0   2     8079.47     8415.80    134.42 o 
   0   0   2     3571.60     3122.55     52.36 o 
   4   0   2     2052.39     2001.35     58.91 o 
   6   0   2      557.82      479.63     37.31 o 
   8   0   2      131.44      168.20     30.92 o 
  10   0   2     2007.91     2052.14     78.69 o 
  12   0   2       35.25       50.00     39.70 o 
  14   0   2     3704.92     3550.51    290.04 o 
  16   0   2      737.77      861.11     84.80 o 
  18   0   2      311.31      287.49     86.74 o 
  20   0   2      108.56       43.53     70.48 o 
  22   0   2        4.22      -52.46     63.14 o 
 -25   1   2        2.78      -39.04     47.85 o 
 -23   1   2      288.99      266.67     65.85 o 
 -21   1   2      135.64       85.35     43.74 o 
 -19   1   2     1300.09     1272.77    108.59 o 
 -17   1   2     4805.79     4597.67    141.12 o 
 -15   1   2       94.40       85.98     24.76 o 
 -13   1   2     3376.37     3427.97     55.53 o 
 -11   1   2    13236.81    14489.99    155.19 o 
  -7   1   2       24.72       14.37     10.27 o 
  -5   1   2      142.97      139.12     21.51 o 
  -3   1   2     1610.59     1541.74     25.83 o 
  -1   1   2      304.84      277.21     23.70 o 
   1   1   2      326.78      297.15     14.44 o 
   3   1   2     1597.86     1556.81     34.06 o 
   7   1   2     2401.87     2401.32     53.53 o 
   9   1   2    11278.21    11948.68    133.06 o 
  11   1   2      173.79      174.09     26.48 o 
  13   1   2     1110.53     1112.47     46.92 o 
  15   1   2     4341.29     4395.10     96.84 o 
  17   1   2       13.77       -8.88     27.72 o 
  19   1   2      391.74      255.60     91.92 o 
  23   1   2        1.15      -32.16     55.18 o 
 -26   2   2      256.52      384.33     88.18 o 
 -24   2   2        9.10      -25.19     45.00 o 
 -22   2   2       45.89       -0.51     43.73 o 
 -20   2   2     1731.90     1396.70     87.56 o 
 -18   2   2     5080.14     5265.61    125.69 o 
 -16   2   2        2.02       -3.04     21.90 o 
 -14   2   2      333.80      311.67     36.96 o 
 -12   2   2      458.95      496.07     24.89 o 
 -10   2   2    13617.87    14612.70    248.06 o 
  -8   2   2      222.22      261.44     24.90 o 
  -6   2   2     2838.12     2779.71     43.45 o 
  -4   2   2        7.66       -6.62      7.35 o 
  -2   2   2     6184.16     6328.35     65.45 o 
   0   2   2     3259.85     3182.15     51.93 o 
   2   2   2     2428.01     2614.94     62.15 o 
   4   2   2      522.47      519.73     17.66 o 
   6   2   2      186.99      224.24     17.96 o 
   8   2   2     6499.31     7002.75     87.70 o 
  10   2   2      327.72      312.47     26.13 o 
  12   2   2       21.19       19.08     19.64 o 
  14   2   2      486.60      546.54     91.32 o 
  16   2   2     4085.40     4389.67    120.70 o 
  18   2   2      153.04      128.29     41.76 o 
  20   2   2       17.22      -68.04     45.36 o 
  22   2   2       69.60        8.65     55.32 o 
 -25   3   2      213.17      202.68     69.97 o 
 -23   3   2        0.12       10.93     44.86 o 
 -21   3   2      165.92      114.35     51.44 o 
 -19   3   2       88.32       31.80     32.45 o 
 -17   3   2       75.37       58.10     29.50 o 
 -15   3   2      382.10      380.35     44.33 o 
 -13   3   2        0.89        3.56     14.17 o 
 -11   3   2      442.85      416.53     26.27 o 
  -9   3   2     1471.38     1620.54     38.25 o 
  -7   3   2     1398.94     1387.78     37.53 o 
  -5   3   2      158.13      161.15     18.93 o 
  -3   3   2      350.23      366.88     34.98 o 
  -1   3   2       13.87        4.63     11.81 o 
   1   3   2     5282.68     5538.29    109.14 o 
   3   3   2       41.09       21.78      9.17 o 
   5   3   2     2017.61     2077.99     40.40 o 
   7   3   2        6.85       -7.39     11.76 o 
   9   3   2     1105.51      981.03     32.86 o 
  11   3   2      254.14      264.16     34.84 o 
  13   3   2      889.17      914.89     90.60 o 
  15   3   2       18.35      -18.36     28.18 o 
  17   3   2      342.53      306.21     51.06 o 
  19   3   2      146.52      141.13    115.68 o 
  21   3   2       68.76       96.63     86.58 o 
 -24   4   2      107.56      129.16     67.10 o 
 -22   4   2      128.55      133.28     59.01 o 
 -20   4   2       87.19       31.84     45.29 o 
 -18   4   2      280.70      265.45     40.54 o 
 -16   4   2     1183.74     1056.42     49.48 o 
 -14   4   2      919.26      992.60     76.32 o 
 -12   4   2      136.49       94.52     21.12 o 
 -10   4   2     1090.34     1090.76     36.66 o 
  -8   4   2        2.08       -0.54     15.04 o 
  -6   4   2     2952.84     3224.85     64.10 o 
  -4   4   2     7719.11     8099.36     99.50 o 
  -2   4   2     2237.87     2152.50     48.72 o 
   0   4   2     3061.13     3181.47     93.49 o 
   2   4   2    12712.17    13207.04    173.12 o 
   4   4   2       27.60       -1.48     12.00 o 
   6   4   2      268.98      273.83     25.18 o 
   8   4   2      513.78      515.48     31.34 o 
  10   4   2      200.66      164.87     33.51 o 
  12   4   2     2172.81     2231.98     69.07 o 
  14   4   2      263.37      212.06     59.30 o 
  16   4   2        0.07        2.24     44.25 o 
  18   4   2       11.54       12.65     56.66 o 
  20   4   2      291.20      340.34     88.62 o 
 -23   5   2       50.73       69.68     91.52 o 
 -21   5   2        7.09      -42.57     46.19 o 
 -19   5   2       99.30       62.67     38.56 o 
 -17   5   2      212.97      175.10     42.72 o 
 -15   5   2        1.71      -10.79     24.98 o 
 -13   5   2      349.07      451.23     73.35 o 
 -11   5   2      368.91      368.33     38.84 o 
  -9   5   2       16.19      -19.72     18.18 o 
  -7   5   2      836.88      872.54     41.28 o 
  -5   5   2     2262.92     2320.95     59.84 o 
  -3   5   2      269.17      328.47     31.67 o 
  -1   5   2       66.49       30.72     21.98 o 
   1   5   2      420.77      357.25     35.66 o 
   3   5   2      669.87      860.33     62.59 o 
   5   5   2      957.68      992.92     61.48 o 
   7   5   2      108.31       39.99     23.59 o 
   9   5   2       94.13       35.86     29.06 o 
  11   5   2     1143.92     1286.25     72.86 o 
  13   5   2      296.12      320.78     71.94 o 
  15   5   2        2.33       -9.01     47.00 o 
  17   5   2       62.15      156.36     62.11 o 
  19   5   2      110.07      158.31     76.26 o 
 -22   6   2       16.84      131.71    108.27 o 
 -20   6   2       52.47       16.12     56.92 o 
 -18   6   2       50.37       59.04     49.96 o 
 -16   6   2       85.38       76.66     34.16 o 
 -14   6   2       36.15        9.36     28.50 o 
 -12   6   2       33.73       27.93     28.79 o 
 -10   6   2        0.30      -35.07     23.38 o 
  -8   6   2       21.91      -21.34     21.76 o 
  -6   6   2      298.88      294.66     36.71 o 
  -4   6   2      796.65      761.91     89.30 o 
  -2   6   2        1.15       14.98     23.61 o 
   0   6   2     1069.57     1057.16     58.97 o 
   2   6   2      391.83      389.70     51.38 o 
   4   6   2        2.61      -17.06     27.48 o 
   6   6   2      161.69      124.71     31.02 o 
   8   6   2      386.58      436.63     70.30 o 
  10   6   2       10.92      -13.24     34.83 o 
  12   6   2      419.71      487.67     84.61 o 
  14   6   2       85.04      123.56     60.16 o 
  16   6   2       60.39       68.57     64.85 o 
  18   6   2        2.25      -11.44     59.98 o 
 -19   7   2       32.28       17.61     62.50 o 
 -17   7   2        0.86      -29.13     51.59 o 
 -15   7   2       26.47      -27.09     46.09 o 
 -13   7   2      236.78      262.82     53.92 o 
 -11   7   2       20.44        9.44     33.70 o 
  -9   7   2       70.77       57.79     31.49 o 
  -7   7   2     3935.74     3721.89    108.06 o 
  -5   7   2      774.15      722.26    124.39 o 
  -3   7   2      331.93      304.62     47.41 o 
  -1   7   2       13.66      -22.04     26.86 o 
   1   7   2      454.12      402.31     70.48 o 
   3   7   2     1572.90     1565.81     75.45 o 
   5   7   2     2479.97     2429.42     97.29 o 
   7   7   2       78.23       17.65     36.89 o 
   9   7   2      180.08      165.54     47.51 o 
  11   7   2        4.20      -16.70     47.95 o 
  13   7   2       73.36       -0.83     55.62 o 
  15   7   2       35.54       86.88     70.60 o 
 -16   8   2       40.40       56.45     85.78 o 
 -14   8   2        5.56       -8.13     68.09 o 
 -12   8   2      157.10      115.51     57.43 o 
 -10   8   2       17.67      -20.41     44.04 o 
  -8   8   2      811.06      818.47     76.64 o 
  -6   8   2      831.52      854.71     77.69 o 
  -4   8   2       87.38        7.93     33.95 o 
  -2   8   2       16.88      -14.93     32.27 o 
   0   8   2       16.74      -55.80     38.41 o 
   2   8   2      151.22       27.54     47.68 o 
   4   8   2     2272.09     2115.29    102.98 o 
   6   8   2      127.10      111.02     46.78 o 
   8   8   2       19.61       22.18     42.23 o 
  10   8   2      308.90      335.21     89.14 o 
  12   8   2        1.61      -30.16     59.91 o 
 -11   9   2        0.89       14.01     56.60 o 
  -9   9   2        1.54       -8.49     76.70 o 
  -7   9   2       45.53        0.49     41.69 o 
  -5   9   2       27.40       25.31     41.97 o 
  -3   9   2       13.87      -20.36     46.33 o 
  -1   9   2       16.41        7.80     47.09 o 
   1   9   2       40.10       -0.03     54.95 o 
   3   9   2      102.29       43.30     51.54 o 
   5   9   2        5.61      -38.01     55.11 o 
   7   9   2        0.05      -30.27     47.62 o 
   9   9   2       10.28       -6.32     67.81 o 
 -27   1   3       45.78       13.83     56.01 o 
 -25   1   3       54.38       38.34     47.34 o 
 -23   1   3        0.30      -21.55     41.86 o 
 -21   1   3       13.79      -29.75     36.10 o 
 -19   1   3       52.75       68.19     53.89 o 
 -17   1   3      958.06      998.89    142.87 o 
 -15   1   3       12.40       29.35     18.68 o 
 -13   1   3     2364.01     2554.70     62.96 o 
 -11   1   3     2189.48     2321.96     63.92 o 
  -9   1   3     1242.14     1271.79     39.09 o 
  -7   1   3     1821.98     1780.01     32.47 o 
  -5   1   3      156.72      165.79     17.86 o 
  -3   1   3     5728.34     5466.20     96.55 o 
  -1   1   3    79224.05    79094.02    514.68 o 
   1   1   3     3453.02     3886.35     48.41 o 
   3   1   3       57.76       66.55     12.33 o 
   5   1   3       11.86       -3.94     12.17 o 
   7   1   3     2046.63     1981.77     53.36 o 
   9   1   3      276.15      257.27     40.18 o 
  11   1   3       88.98       56.30     22.83 o 
  13   1   3      139.37      132.70     30.79 o 
  15   1   3     1525.82     1312.80     58.38 o 
  17   1   3      123.86      109.39     40.76 o 
  19   1   3       52.48       62.38     55.25 o 
  21   1   3       34.94      -17.89     53.01 o 
 -26   2   3        0.84      -46.98     45.41 o 
 -24   2   3        0.26       -3.60     44.64 o 
 -22   2   3      645.18      620.19     86.29 o 
 -20   2   3      898.37     1185.19    107.76 o 
 -18   2   3      153.91      111.01     42.79 o 
 -16   2   3      320.03      328.19     40.31 o 
 -14   2   3      127.52      130.68     27.18 o 
 -12   2   3     3357.96     3646.18    103.99 o 
 -10   2   3      870.84      855.41     37.76 o 
  -8   2   3     6496.22     6858.70     78.35 o 
  -6   2   3     6368.10     6504.42     70.83 o 
  -4   2   3     1910.60     1658.70     81.77 o 
  -2   2   3     4776.38     4846.15     75.94 o 
   0   2   3      774.81      773.15     28.68 o 
   2   2   3      608.30      552.40     20.31 o 
   4   2   3       80.71       83.12     16.38 o 
   6   2   3      185.06      126.64     23.59 o 
   8   2   3       77.02       75.89     14.40 o 
  10   2   3       31.87        8.54     17.94 o 
  12   2   3      382.28      341.50     44.99 o 
  14   2   3     2379.43     2269.09    106.77 o 
  16   2   3      941.62     1085.13    111.08 o 
  18   2   3      326.04      242.88     79.61 o 
  20   2   3      143.34       86.95     56.79 o 
 -25   3   3       15.51      -15.39     46.17 o 
 -23   3   3       11.35      -38.72     43.09 o 
 -21   3   3        3.44      -34.23     36.24 o 
 -19   3   3       47.43       11.92     37.12 o 
 -17   3   3     1197.39     1065.11     55.21 o 
 -15   3   3      632.67      768.64     87.59 o 
 -13   3   3       45.19       30.94     17.69 o 
 -11   3   3       18.30      -15.79     14.29 o 
  -9   3   3    16715.12    18053.60    145.85 o 
  -7   3   3        0.05      -10.26     10.38 o 
  -5   3   3     2855.02     3011.70     57.31 o 
  -3   3   3      535.78      526.41     29.69 o 
  -1   3   3     1568.20     1561.07     43.94 o 
   1   3   3        2.98       -3.01     12.41 o 
   3   3   3     1091.09     1067.26     29.50 o 
   5   3   3       58.56       40.53     15.81 o 
   7   3   3      902.84      898.78     29.00 o 
   9   3   3      416.59      495.71     87.31 o 
  11   3   3      372.63      337.09     50.86 o 
  13   3   3      230.84      253.32     38.63 o 
  15   3   3      291.26      304.66     69.62 o 
  17   3   3      125.29       76.76     55.02 o 
  19   3   3      265.16      341.17     80.16 o 
 -24   4   3       11.12       14.57     48.63 o 
 -22   4   3       22.97      -50.27     42.16 o 
 -20   4   3      359.14      294.69     52.22 o 
 -18   4   3        3.80      -21.09     24.93 o 
 -16   4   3       43.25       42.15     25.78 o 
 -14   4   3      278.25      254.89     33.80 o 
 -12   4   3      413.94      371.98     30.61 o 
 -10   4   3       87.58       65.57     19.30 o 
  -8   4   3      106.23       79.86     19.54 o 
  -6   4   3      149.79      170.44     22.69 o 
  -4   4   3     5376.15     5748.07     81.57 o 
  -2   4   3        0.00       -9.74     13.77 o 
   0   4   3     1193.32     1328.85     45.85 o 
   2   4   3       68.90       70.70     13.85 o 
   4   4   3     1813.55     1776.27     44.67 o 
   6   4   3      817.87      827.99     31.76 o 
   8   4   3        0.01       15.92     23.96 o 
  10   4   3        6.66      -23.04     27.18 o 
  12   4   3      100.70       83.38     39.65 o 
  14   4   3      387.45      368.26     76.60 o 
  16   4   3      162.63      258.67     72.39 o 
  18   4   3      245.34      212.36     72.48 o 
  20   4   3      293.20      372.39    107.55 o 
 -23   5   3        5.81       -4.77     52.03 o 
 -21   5   3       31.83       15.90     48.42 o 
 -19   5   3       88.88       76.28     34.56 o 
 -17   5   3      929.72     1018.58     67.36 o 
 -15   5   3      239.27      277.86     41.52 o 
 -13   5   3      928.84     1011.34     63.63 o 
 -11   5   3      450.15      507.31     47.50 o 
  -9   5   3      890.81      879.39     80.44 o 
  -7   5   3      318.42      321.12     33.69 o 
  -5   5   3      348.96      328.20     32.10 o 
  -3   5   3     1066.96     1043.96     38.49 o 
  -1   5   3      417.32      447.33     46.84 o 
   1   5   3        0.00      -24.90     16.60 o 
   3   5   3     2228.39     2254.72     67.60 o 
   5   5   3      122.57       72.77     32.09 o 
   7   5   3        1.11      -11.00     24.47 o 
   9   5   3      776.70      957.28     77.69 o 
  11   5   3     3711.13     3937.24    122.26 o 
  13   5   3       17.44       64.11     53.81 o 
  15   5   3       49.64       56.66     56.05 o 
  17   5   3        2.09      -12.39     53.72 o 
 -22   6   3       38.31       63.94     92.64 o 
 -20   6   3        0.20      -22.53     39.82 o 
 -18   6   3      383.25      302.27     56.75 o 
 -16   6   3      365.70      396.60     51.61 o 
 -14   6   3     1186.68     1258.25     70.95 o 
 -12   6   3      465.98      473.20     49.77 o 
 -10   6   3       24.13        1.76     24.38 o 
  -8   6   3        3.85        4.06     22.80 o 
  -6   6   3      180.05      146.62     41.13 o 
  -4   6   3       10.95       -4.19     24.10 o 
  -2   6   3      692.53      584.54     54.91 o 
   0   6   3      441.90      483.78     51.48 o 
   2   6   3     1806.13     1652.49     62.12 o 
   4   6   3     1011.38     1132.77     73.16 o 
   6   6   3       49.48      -18.26     31.09 o 
   8   6   3       11.91      -15.95     31.49 o 
  10   6   3      940.90     1128.43    151.20 o 
  12   6   3      176.79      224.32     68.28 o 
  14   6   3      429.76      422.33     88.28 o 
  16   6   3       40.24       18.30     65.62 o 
 -19   7   3        0.01      -22.76     56.83 o 
 -17   7   3      130.94      193.85     54.48 o 
 -15   7   3      151.88      180.40     57.55 o 
 -13   7   3        1.41       14.45     32.72 o 
 -11   7   3       96.82       74.46     47.49 o 
  -9   7   3       21.68      -21.48     32.78 o 
  -7   7   3       50.71       22.14     31.50 o 
  -5   7   3      905.43     1036.06    106.82 o 
  -3   7   3       28.82       29.77     31.67 o 
  -1   7   3       21.58       -6.87     27.85 o 
   1   7   3      561.00      527.83     59.90 o 
   3   7   3     2706.11     2570.87     97.54 o 
   5   7   3        5.95      -31.39     35.41 o 
   7   7   3      182.36      228.90     70.71 o 
   9   7   3        2.60        8.86     40.01 o 
  11   7   3      490.43      579.90     97.18 o 
  13   7   3       75.21       14.45     57.98 o 
  15   7   3       18.34        9.07     65.47 o 
 -16   8   3        4.68      -32.53     78.13 o 
 -14   8   3        1.15      -30.67     51.74 o 
 -12   8   3        0.32       14.40     49.33 o 
 -10   8   3        5.79      -10.20     41.94 o 
  -8   8   3      118.60      100.87     43.07 o 
  -6   8   3      124.22      131.34     42.14 o 
  -4   8   3       21.79      -34.30     34.36 o 
  -2   8   3      193.70      138.08     43.74 o 
   0   8   3       12.08       49.13     47.06 o 
   2   8   3      104.54       77.32     48.99 o 
   4   8   3        0.15      -22.18     39.33 o 
   6   8   3       83.50       76.12     47.97 o 
   8   8   3       10.76      -14.15     45.25 o 
  10   8   3        2.12      -17.00     58.55 o 
  12   8   3        6.08       22.02     67.09 o 
 -13   9   3        6.96      -20.70     56.46 o 
 -11   9   3       54.95       74.19     55.76 o 
  -9   9   3       42.75       84.15     59.06 o 
  -7   9   3       16.31       26.40     45.68 o 
  -5   9   3      507.39      562.40     72.11 o 
  -3   9   3       32.94      -38.01     38.68 o 
  -1   9   3       38.96       32.02     53.44 o 
   1   9   3        1.69      -18.79     53.50 o 
   3   9   3      222.99      103.86     57.50 o 
   5   9   3        1.06      -45.20     56.95 o 
   7   9   3       32.58       29.19     52.14 o 
 -28   0   4       76.45       25.99     84.19 o 
 -26   0   4      199.01        6.86     75.58 o 
 -24   0   4      119.47       38.59     63.94 o 
 -22   0   4      231.20      188.15     83.23 o 
 -20   0   4     1820.29     1697.35    131.55 o 
 -18   0   4     2205.96     1954.86    133.30 o 
 -16   0   4        4.10       -4.31     35.40 o 
 -14   0   4       67.09       51.64     17.90 o 
 -12   0   4     8746.30     8678.22    128.92 o 
 -10   0   4     6070.08     6237.00     89.99 o 
  -8   0   4     6654.14     6765.39     99.84 o 
  -6   0   4     4841.22     4783.36    115.92 o 
  -4   0   4   148309.03   138374.30   1163.19 o 
  -2   0   4   178178.89   159437.22   1342.10 o 
   0   0   4      434.38      432.21     33.46 o 
   2   0   4     4691.53     4639.63     80.78 o 
   4   0   4     4080.69     3960.91    108.90 o 
   6   0   4     2739.80     2857.40    128.60 o 
   8   0   4      171.60      258.94     44.63 o 
  10   0   4      877.24     1091.66     89.41 o 
  12   0   4      368.89      378.56     58.53 o 
  14   0   4      846.79      957.78    259.51 o 
  16   0   4      546.96      715.62     89.35 o 
  18   0   4       96.73       33.48     68.40 o 
  20   0   4      161.06       73.51     83.71 o 
 -27   1   4       17.11       47.07     56.07 o 
 -25   1   4       18.47       10.33     48.63 o 
 -23   1   4        4.46      -33.61     36.69 o 
 -21   1   4       44.61       46.16     38.81 o 
 -19   1   4     1160.74     1152.83     77.52 o 
 -17   1   4      117.96      186.16     42.25 o 
 -15   1   4       13.45       16.09     18.63 o 
 -13   1   4      101.46       87.99     20.82 o 
 -11   1   4       66.33       71.02     24.03 o 
  -9   1   4     3756.90     3833.60     89.37 o 
  -7   1   4      283.76      362.46     40.85 o 
  -5   1   4     3706.36     3654.55    131.10 o 
  -3   1   4    24517.09    24884.97    196.73 o 
  -1   1   4     1974.44     1829.67     42.84 o 
   1   1   4      166.49      143.83     18.15 o 
   3   1   4     2535.07     2492.82     57.26 o 
   5   1   4       18.11       -1.63     13.81 o 
   7   1   4        7.17       20.80     17.82 o 
   9   1   4      239.91      164.96     36.27 o 
  11   1   4        1.93      -11.19     20.34 o 
  13   1   4      233.60      224.12     42.53 o 
  15   1   4      196.77      224.46     45.52 o 
  17   1   4        5.37      -42.88     35.75 o 
  19   1   4       11.35       12.07     47.87 o 
  21   1   4        3.71      -35.42     55.32 o 
 -26   2   4       21.36       -7.94     49.01 o 
 -24   2   4      428.48      440.84     79.15 o 
 -22   2   4      519.41      565.00    107.23 o 
 -20   2   4      646.73      787.33    191.34 o 
 -18   2   4       70.32      106.93     38.53 o 
 -16   2   4      310.11      347.02     39.56 o 
 -14   2   4      517.98      502.80     42.96 o 
 -12   2   4     4755.63     4783.88     92.72 o 
 -10   2   4      597.01      635.14     25.39 o 
  -8   2   4      803.72      752.17     26.57 o 
  -6   2   4     2935.13     2719.67     48.50 o 
  -4   2   4      665.49      687.81     23.21 o 
  -2   2   4       75.10       74.59     13.69 o 
   0   2   4      727.10      682.00     31.24 o 
   2   2   4     5297.03     5578.69     68.53 o 
   4   2   4      358.06      421.06     28.86 o 
   6   2   4     2250.42     2450.71     62.00 o 
   8   2   4       12.35       13.16     19.00 o 
  10   2   4      286.20      280.83     37.23 o 
  12   2   4      228.46      137.02     34.44 o 
  14   2   4      527.87      614.64     98.78 o 
  16   2   4      633.04      706.97     75.27 o 
  18   2   4        2.19      -17.34     52.76 o 
  20   2   4       55.00       11.48     89.45 o 
 -27   3   4       24.93       -0.78     62.98 o 
 -25   3   4       49.42       64.17     54.90 o 
 -23   3   4      234.36      168.10     58.59 o 
 -21   3   4      507.59      419.34     71.31 o 
 -19   3   4     1494.68     1452.49     88.23 o 
 -17   3   4        0.19        9.88     24.31 o 
 -15   3   4        5.22       -1.70     21.15 o 
 -13   3   4       19.23        6.84     18.54 o 
 -11   3   4     3760.06     4304.37    165.57 o 
  -9   3   4      401.04      448.89     41.66 o 
  -7   3   4       14.74        5.12     12.02 o 
  -5   3   4      241.11      208.61     24.23 o 
  -3   3   4      360.68      341.51     23.61 o 
  -1   3   4     2295.95     2362.17     57.81 o 
   1   3   4     3539.22     3583.74     73.41 o 
   3   3   4      234.11      256.94     19.25 o 
   5   3   4     2478.25     2761.50     62.89 o 
   7   3   4      464.20      470.12     71.18 o 
   9   3   4     1260.31     1265.96     51.58 o 
  11   3   4      143.95      135.08     46.75 o 
  13   3   4      175.22      172.35     48.44 o 
  15   3   4      717.51      634.27     92.57 o 
  17   3   4      168.74      111.46     62.10 o 
  19   3   4       49.33      124.17     69.48 o 
 -26   4   4      211.48      228.19     76.88 o 
 -24   4   4       54.88       38.23     54.73 o 
 -22   4   4       39.48       34.94     39.52 o 
 -20   4   4      300.55      270.99     53.15 o 
 -18   4   4       46.11       50.39     29.64 o 
 -16   4   4       55.46       22.65     25.09 o 
 -14   4   4     1366.39     1271.40     75.93 o 
 -12   4   4     1004.89     1078.85     48.62 o 
 -10   4   4      123.45      112.54     22.43 o 
  -8   4   4      265.01      304.51     32.70 o 
  -6   4   4      661.32      706.19     33.39 o 
  -4   4   4      261.65      258.26     24.06 o 
  -2   4   4      728.55      722.50    104.13 o 
   0   4   4       22.08      -16.86     15.48 o 
   2   4   4     1312.44     1174.86     46.48 o 
   4   4   4      206.71      189.20     44.78 o 
   6   4   4     1190.13     1206.03     62.21 o 
   8   4   4      143.58      117.08     38.25 o 
  10   4   4     1538.43     1479.42     75.23 o 
  12   4   4      107.67       64.51     40.22 o 
  14   4   4      375.35      357.72     80.39 o 
  16   4   4       46.29      -15.75     58.02 o 
  18   4   4      154.28      186.93     74.52 o 
 -23   5   4      112.88      201.63     69.36 o 
 -21   5   4      169.78      141.92     44.88 o 
 -19   5   4       60.61       79.63     32.58 o 
 -17   5   4     1293.60     1165.64     56.08 o 
 -15   5   4     3031.55     2906.18     83.30 o 
 -13   5   4       59.94       20.18     24.75 o 
 -11   5   4     1033.62     1016.88     53.62 o 
  -9   5   4      189.26      160.31     42.97 o 
  -7   5   4      110.48       54.71     22.37 o 
  -5   5   4      769.94      797.89     66.03 o 
  -3   5   4       66.48       45.95     23.46 o 
  -1   5   4        1.92       -7.45     19.59 o 
   1   5   4     1199.93     1184.84     77.38 o 
   3   5   4        5.74        3.75     21.36 o 
   5   5   4      205.05      228.60     44.51 o 
   7   5   4      193.19      194.72     43.85 o 
   9   5   4     3912.94     4030.92    125.10 o 
  11   5   4      915.72     1072.99     89.88 o 
  13   5   4        0.40       45.58     52.78 o 
  15   5   4      110.35      154.64     71.08 o 
  17   5   4      304.56      328.52     90.86 o 
 -22   6   4      206.28      160.06    153.87 o 
 -20   6   4        0.12        5.33     34.02 o 
 -18   6   4       57.51       22.49     32.90 o 
 -16   6   4     1660.01     1691.51     69.70 o 
 -14   6   4     3082.77     3112.04    103.63 o 
 -12   6   4      137.97      148.39     53.08 o 
 -10   6   4        7.76        7.39     28.70 o 
  -8   6   4     1668.37     1743.13     71.97 o 
  -6   6   4     2284.55     2395.51     83.15 o 
  -4   6   4       78.58       64.95     30.33 o 
  -2   6   4       54.50       -5.85     24.25 o 
   0   6   4      213.58      218.61     40.54 o 
   2   6   4       13.21        2.93     25.08 o 
   4   6   4     1143.79     1304.03    127.21 o 
   6   6   4       92.37      120.51     41.92 o 
   8   6   4     1515.38     1426.98     79.32 o 
  10   6   4       98.27      102.83     45.81 o 
  12   6   4      345.90      362.28     82.19 o 
  14   6   4        9.27      -19.24     65.39 o 
 -19   7   4       93.69       92.11     54.21 o 
 -17   7   4       93.51       55.36     43.81 o 
 -15   7   4       41.38        1.62     38.76 o 
 -13   7   4      624.77      731.08    117.04 o 
 -11   7   4        3.51        5.43     44.80 o 
  -9   7   4      620.47      665.42     67.56 o 
  -7   7   4      572.05      523.59     69.39 o 
  -5   7   4      324.82      204.76     45.64 o 
  -3   7   4       54.33       26.79     30.10 o 
  -1   7   4        0.35       10.08     30.61 o 
   1   7   4      141.30       89.17     35.24 o 
   3   7   4      907.79     1084.69     89.22 o 
   5   7   4      151.88      148.01     50.96 o 
   7   7   4      557.40      576.91     75.69 o 
   9   7   4        0.14      -33.19     40.44 o 
  11   7   4      103.22      207.24     76.95 o 
  13   7   4       90.05       64.82     95.19 o 
 -16   8   4       99.82       94.23     65.48 o 
 -14   8   4      121.60       35.27     57.03 o 
 -12   8   4      119.81      152.61     95.75 o 
 -10   8   4       39.69       -8.88     46.35 o 
  -8   8   4      218.95      244.12     53.10 o 
  -6   8   4      388.12      368.60     57.94 o 
  -4   8   4       12.78      -31.13     32.99 o 
  -2   8   4       40.65       33.23     37.79 o 
   0   8   4       35.34       -6.14     36.54 o 
   2   8   4     1220.75     1459.59    189.03 o 
   4   8   4       85.02       64.74     53.02 o 
   6   8   4       11.63      -59.82     39.88 o 
   8   8   4      261.81      296.64     68.82 o 
  10   8   4       85.85       22.50     62.49 o 
 -13   9   4      232.84      307.82     81.12 o 
 -11   9   4       99.26       60.47     62.78 o 
  -9   9   4        0.75      -11.29     55.81 o 
  -7   9   4      150.31      136.80     63.58 o 
  -5   9   4       21.71       14.04     44.20 o 
  -3   9   4        0.00      -21.73     40.39 o 
  -1   9   4       28.34      -19.39     52.12 o 
   1   9   4       85.19       75.35     59.12 o 
   3   9   4       11.09       -5.08     56.70 o 
   5   9   4       76.22       -0.48     60.10 o 
 -27   1   5       34.43       34.50     55.96 o 
 -25   1   5      284.51      383.94     75.89 o 
 -23   1   5       11.10        6.03     43.57 o 
 -21   1   5     3926.84     3576.29    138.55 o 
 -19   1   5      513.58      499.02     74.06 o 
 -17   1   5      278.04      249.45     62.98 o 
 -15   1   5      290.45      212.24     29.75 o 
 -13   1   5      199.50      197.28     27.01 o 
 -11   1   5      239.33      225.47     19.85 o 
  -9   1   5     1584.48     1424.23     40.40 o 
  -7   1   5      567.86      580.64     27.65 o 
  -5   1   5      174.84       85.13     33.96 o 
  -3   1   5      671.91      681.93     33.57 o 
  -1   1   5      206.19      222.84     29.92 o 
   1   1   5      189.84      173.46     14.96 o 
   3   1   5     8071.31     8300.23     94.27 o 
   5   1   5     2459.01     2391.19     64.96 o 
   7   1   5     4000.21     4036.61    101.02 o 
   9   1   5      291.16      237.78     35.23 o 
  11   1   5      557.27      632.82     91.09 o 
  13   1   5       11.26       -4.89     28.86 o 
  15   1   5      804.02      996.07     78.45 o 
  17   1   5        3.55      -19.89     39.68 o 
  19   1   5       72.47       13.87     71.91 o 
 -28   2   5       17.09       36.71     71.75 o 
 -26   2   5      484.55      540.28    135.37 o 
 -24   2   5      133.48       37.21     52.86 o 
 -22   2   5      800.26      904.63     98.36 o 
 -20   2   5     1886.08     1700.98    110.82 o 
 -18   2   5      362.50      347.18     60.27 o 
 -16   2   5      495.73      531.50     47.37 o 
 -14   2   5       12.35       -7.30     18.88 o 
 -12   2   5     1625.29     1605.04     55.32 o 
 -10   2   5       13.84       31.55     19.73 o 
  -8   2   5      310.81      310.22     25.78 o 
  -6   2   5       60.89       38.36     14.49 o 
  -4   2   5      235.28      209.33     29.87 o 
  -2   2   5      141.24       97.14     45.68 o 
   0   2   5     1832.27     1637.34     49.08 o 
   2   2   5     3423.21     3388.74     58.16 o 
   4   2   5       10.72        3.78     13.89 o 
   6   2   5      531.07      444.97     40.49 o 
   8   2   5       74.48       20.39     22.35 o 
  10   2   5        3.09      -21.44     23.12 o 
  12   2   5       84.67       43.58     28.69 o 
  14   2   5      893.88     1135.81    101.93 o 
  16   2   5       34.03       65.47     70.08 o 
  18   2   5       72.08       44.60     58.57 o 
 -27   3   5      297.69      215.43     69.30 o 
 -25   3   5      151.93       49.78     53.94 o 
 -23   3   5        8.86       91.30     52.01 o 
 -21   3   5       30.18        9.36     37.96 o 
 -19   3   5       24.73       30.31     37.67 o 
 -17   3   5        0.14        6.21     24.34 o 
 -15   3   5      189.02      258.29     43.06 o 
 -13   3   5       29.32       12.28     18.11 o 
 -11   3   5       14.93       27.15     16.42 o 
  -9   3   5      261.66      278.73     33.95 o 
  -7   3   5       13.24        2.11     13.11 o 
  -5   3   5     2646.04     2772.74    110.29 o 
  -3   3   5      762.50      679.19     43.74 o 
  -1   3   5      892.67      810.71     37.58 o 
   1   3   5       70.65       80.39     22.18 o 
   3   3   5       76.32       72.14     17.06 o 
   7   3   5      248.38      260.64     45.18 o 
   9   3   5      685.49      917.35    227.11 o 
  11   3   5      359.78      370.49     60.05 o 
  13   3   5       18.79       -7.59     37.75 o 
  15   3   5      190.52      188.08     65.51 o 
  17   3   5       50.41       -4.38     71.51 o 
 -26   4   5       88.56      107.68     61.44 o 
 -24   4   5      258.41      207.26     55.73 o 
 -22   4   5      162.03       98.57     44.26 o 
 -20   4   5       22.79       13.17     34.49 o 
 -18   4   5      128.71      110.36     30.89 o 
 -16   4   5       84.64       62.09     27.73 o 
 -14   4   5      164.63      141.61     29.99 o 
 -12   4   5       21.84       -0.73     22.67 o 
 -10   4   5       56.73       59.36     19.85 o 
  -8   4   5       71.63       74.35     19.71 o 
  -6   4   5      660.62      700.66     55.95 o 
  -4   4   5      640.82      735.37     53.97 o 
  -2   4   5      453.02      593.42     71.42 o 
   0   4   5       82.91       78.71     27.40 o 
   2   4   5       86.77       86.42     25.48 o 
   4   4   5      876.05      987.29     74.47 o 
   6   4   5      114.91       90.53     37.11 o 
   8   4   5       90.79       67.08     38.39 o 
  10   4   5       31.17       12.71     37.61 o 
  12   4   5      137.31      191.27     53.61 o 
  14   4   5      313.92      291.54    125.25 o 
  16   4   5        8.35       43.26     61.64 o 
 -25   5   5       25.55       10.72     57.72 o 
 -23   5   5      261.36      286.17     58.46 o 
 -21   5   5       67.15       70.51     54.15 o 
 -19   5   5       24.71       -2.54     30.22 o 
 -17   5   5     1449.96     1496.76     63.34 o 
 -15   5   5     2786.54     2720.45     82.17 o 
 -13   5   5      316.58      380.73     49.17 o 
 -11   5   5      221.99      219.65     33.09 o 
  -9   5   5      257.45      199.83     70.74 o 
  -7   5   5       44.85       22.59     24.46 o 
  -5   5   5     1720.82     1695.41     66.03 o 
  -3   5   5       89.53       82.78     28.35 o 
  -1   5   5       43.52       47.19     26.27 o 
   1   5   5      551.84      565.78     50.23 o 
   3   5   5      104.26      113.44     30.48 o 
   5   5   5       34.45       20.61     33.01 o 
   7   5   5      335.17      362.01     57.63 o 
   9   5   5       35.01       77.53     43.28 o 
  11   5   5       45.35       50.51     44.90 o 
  13   5   5       62.71       17.16     75.18 o 
  15   5   5       57.95       53.31     71.14 o 
 -22   6   5       15.14        1.36     48.88 o 
 -20   6   5        4.64       -9.07     32.54 o 
 -18   6   5      206.28      114.95     38.17 o 
 -16   6   5      346.99      295.65     89.87 o 
 -14   6   5       34.56       -7.30     42.51 o 
 -12   6   5        8.14      -23.29     39.55 o 
 -10   6   5      321.61      373.34     64.21 o 
  -8   6   5     1729.09     1765.59     74.29 o 
  -6   6   5      513.10      561.76     57.61 o 
  -4   6   5       18.08      -23.75     25.78 o 
  -2   6   5      189.04      140.15     35.86 o 
   0   6   5       56.60       10.28     26.79 o 
   2   6   5        0.02      -36.68     24.45 o 
   4   6   5      879.16     1096.46    199.40 o 
   6   6   5        4.98      -13.20     35.48 o 
   8   6   5      291.34      335.18    104.78 o 
  10   6   5        0.01       -9.80     41.51 o 
  12   6   5      418.98      586.28    109.38 o 
  14   6   5        2.69      -19.91     66.13 o 
 -19   7   5       30.68        5.85     48.43 o 
 -17   7   5      119.57       94.88     46.84 o 
 -15   7   5       50.06        2.64     40.10 o 
 -13   7   5      314.30      270.51     67.35 o 
 -11   7   5        2.62      -19.79     43.03 o 
  -9   7   5      924.12     1091.30     84.50 o 
  -7   7   5     1513.71     1583.77     86.17 o 
  -5   7   5       11.64      -14.49     32.59 o 
  -3   7   5      362.13      391.41     54.58 o 
  -1   7   5      120.00       82.29     37.86 o 
   1   7   5       45.35       28.78     34.83 o 
   3   7   5       93.21       45.97     40.78 o 
   5   7   5       30.17       -0.11     41.31 o 
   7   7   5       39.75       32.76     45.17 o 
   9   7   5       53.23       38.68     49.79 o 
  11   7   5       36.14       28.52     65.97 o 
 -16   8   5        0.05      -34.16     56.01 o 
 -14   8   5        7.65        2.92     54.48 o 
 -12   8   5       22.22        6.01     55.58 o 
 -10   8   5        0.60       -4.32     51.48 o 
  -8   8   5      193.40      118.71     58.19 o 
  -6   8   5        6.58      -39.23     34.63 o 
  -4   8   5       23.92       -7.02     36.32 o 
  -2   8   5        0.66      -33.76     34.85 o 
   0   8   5        3.46      -17.33     38.26 o 
   2   8   5       21.01       30.92     53.55 o 
   4   8   5      242.62      248.08     69.77 o 
   6   8   5        2.97       -6.24     47.44 o 
   8   8   5        0.00      -28.45     51.70 o 
 -11   9   5        3.47       32.27     63.95 o 
  -9   9   5       66.73      104.11     64.38 o 
  -7   9   5       81.14      -17.17     57.49 o 
  -5   9   5        0.25       -2.89     42.56 o 
  -3   9   5       39.18       14.71     42.66 o 
  -1   9   5       70.74       72.52     64.24 o 
   1   9   5        1.51      -46.11     55.00 o 
   3   9   5       61.79       54.07     65.38 o 
 -28   0   6       28.26      -22.80     70.48 o 
 -26   0   6      191.69      273.94    103.01 o 
 -24   0   6      173.32      220.36     90.09 o 
 -22   0   6      842.32      804.75    132.03 o 
 -20   0   6     2410.70     2402.28    156.58 o 
 -18   0   6      519.67      625.84    103.80 o 
 -16   0   6     6035.10     6245.04    227.38 o 
 -14   0   6      100.22       79.65     29.50 o 
 -12   0   6     1380.80     1294.62     50.62 o 
 -10   0   6     2668.53     2419.03     72.25 o 
  -8   0   6      257.69      239.34     46.40 o 
  -6   0   6      519.95      499.08     71.75 o 
  -4   0   6       54.93       56.45     36.99 o 
  -2   0   6      880.39      820.92     44.47 o 
   0   0   6     1578.33     1512.91     46.67 o 
   2   0   6       70.82       65.71     25.93 o 
   4   0   6     1351.77     1286.14    118.47 o 
   6   0   6      540.97      481.62     65.26 o 
   8   0   6      723.07      747.90    161.84 o 
  10   0   6      118.90       61.55     41.71 o 
  12   0   6     1432.42     1584.49     98.97 o 
  14   0   6     1397.60     1431.41     98.93 o 
  16   0   6       28.02       69.81     52.75 o 
  18   0   6        0.04       12.44     83.07 o 
 -27   1   6       27.39       34.78     53.93 o 
 -25   1   6       81.53      171.01     61.90 o 
 -23   1   6        3.23       -0.93     38.29 o 
 -21   1   6     2836.60     2821.06    124.28 o 
 -19   1   6     1036.05     1039.87     73.88 o 
 -17   1   6       97.95       98.41     38.42 o 
 -15   1   6     4147.22     4062.25     90.67 o 
 -13   1   6     1428.64     1378.55     35.18 o 
 -11   1   6      266.11      340.59     27.75 o 
  -9   1   6       80.26       89.26     20.19 o 
  -7   1   6      462.02      399.02     49.99 o 
  -5   1   6      446.74      514.84     42.13 o 
  -3   1   6       43.41       58.31     19.88 o 
  -1   1   6        7.75       -3.01     15.97 o 
   1   1   6      350.93      311.78     27.91 o 
   3   1   6       89.93       90.81     18.80 o 
   5   1   6     2049.22     1994.03     64.52 o 
   7   1   6     1705.19     1765.87     64.86 o 
   9   1   6       49.60      -18.61     24.36 o 
  11   1   6     1850.84     1877.43     73.42 o 
  13   1   6      441.34      623.50     66.39 o 
  15   1   6       69.41       33.24     43.84 o 
  17   1   6      357.15      361.08    180.82 o 
 -28   2   6       39.09      -17.27     54.45 o 
 -26   2   6        6.82        6.66     49.60 o 
 -24   2   6       55.58       23.20     50.58 o 
 -22   2   6     3739.07     3739.15    234.15 o 
 -20   2   6      623.52      781.87    125.73 o 
 -18   2   6       31.26       32.68     34.90 o 
 -16   2   6      362.36      439.69     45.25 o 
 -14   2   6     5352.56     5520.21    108.75 o 
 -12   2   6     2047.03     2055.78     52.44 o 
 -10   2   6       11.11       -3.38     15.69 o 
  -8   2   6      313.92      358.61     51.53 o 
  -6   2   6     2129.98     2154.10     50.12 o 
  -4   2   6       99.07       63.52     21.23 o 
  -2   2   6      175.44      209.92     31.66 o 
   0   2   6      547.04      671.63     44.94 o 
   2   2   6       62.89       60.28     17.44 o 
   4   2   6      197.50      190.15     25.02 o 
   6   2   6     1164.82     1212.17     51.95 o 
   8   2   6       19.03       42.33     32.34 o 
  10   2   6      229.93      228.38     49.50 o 
  12   2   6      263.83      312.72     61.72 o 
  14   2   6     1415.82     1512.19    104.08 o 
  16   2   6       28.95      -11.49     61.22 o 
 -27   3   6      201.19      236.99     74.19 o 
 -25   3   6        0.43      -31.32     48.33 o 
 -23   3   6      488.94      581.94    171.89 o 
 -21   3   6       54.71       27.26     40.64 o 
 -19   3   6      520.65      673.61     91.68 o 
 -17   3   6        1.67      -20.75     26.63 o 
 -15   3   6       32.59       48.41     24.30 o 
 -13   3   6      110.38       51.02     26.55 o 
 -11   3   6      998.63     1026.38     38.09 o 
  -9   3   6        0.16       -8.95     14.77 o 
  -7   3   6       53.45       51.55     17.70 o 
  -5   3   6      334.10      372.39     30.68 o 
  -3   3   6       27.33       17.96     20.69 o 
  -1   3   6     1468.14     1448.01     59.39 o 
   1   3   6        0.83      -10.35     17.81 o 
   3   3   6       12.00        0.10     19.41 o 
   5   3   6       18.67       23.94     27.98 o 
   7   3   6       65.99       62.07     35.01 o 
   9   3   6        0.13      -42.38     34.08 o 
  11   3   6       28.28      -20.66     37.14 o 
  13   3   6      278.77      257.69     58.38 o 
  15   3   6       77.41       44.65     60.37 o 
 -26   4   6       64.48       52.47     50.80 o 
 -24   4   6       25.45       -5.31     42.92 o 
 -22   4   6       61.83       18.50     38.27 o 
 -20   4   6        6.73       -8.92     34.37 o 
 -18   4   6      378.16      437.90     49.48 o 
 -16   4   6       31.06       28.49     27.66 o 
 -14   4   6     1625.72     1647.53     66.99 o 
 -12   4   6        3.72      -31.71     21.14 o 
 -10   4   6       72.64       45.87     26.24 o 
  -8   4   6      810.11      924.91     47.87 o 
  -6   4   6     4072.53     4016.60     98.76 o 
  -4   4   6       38.88       15.01     21.98 o 
  -2   4   6     3782.30     4135.24    103.51 o 
   0   4   6      624.13      617.33     50.88 o 
   2   4   6      230.15      199.51     34.54 o 
   4   4   6       49.24       68.48     27.53 o 
   6   4   6      249.26      317.45     54.22 o 
   8   4   6       94.58       72.09     41.66 o 
  10   4   6     1046.35     1136.49    152.68 o 
  12   4   6      137.34      129.67     51.45 o 
  14   4   6        8.79       79.59     65.06 o 
 -25   5   6       63.12       60.99     49.13 o 
 -23   5   6       16.92      -12.61     39.77 o 
 -21   5   6       80.53       34.63     42.06 o 
 -19   5   6      273.21      352.44     48.15 o 
 -17   5   6       27.24       19.47     29.49 o 
 -15   5   6      395.19      437.60     84.44 o 
 -13   5   6      153.17      195.88     68.48 o 
 -11   5   6       57.13       22.42     38.32 o 
  -9   5   6      148.58      159.00     34.25 o 
  -7   5   6      663.60      694.08     61.67 o 
  -5   5   6      176.69      226.67     39.54 o 
  -3   5   6      534.75      589.40     65.11 o 
  -1   5   6      447.40      400.49     68.39 o 
   1   5   6      149.24       87.38     30.10 o 
   3   5   6       68.96       49.63     29.76 o 
   5   5   6       79.91       14.89     34.23 o 
   7   5   6      103.17       71.28     45.02 o 
   9   5   6      360.11      470.43     69.18 o 
  11   5   6       68.18       92.22     51.71 o 
  13   5   6       65.82      104.07     70.67 o 
 -22   6   6       15.84      -25.78     46.71 o 
 -20   6   6        4.51      -32.10     41.05 o 
 -18   6   6       46.92       11.62     40.10 o 
 -16   6   6       19.82       -1.79     37.24 o 
 -14   6   6       56.42       -2.56     40.69 o 
 -12   6   6        0.00       -9.85     40.92 o 
 -10   6   6      310.21      231.19     57.72 o 
  -8   6   6      885.72      942.11     65.32 o 
  -6   6   6        0.51      -13.95     26.31 o 
  -4   6   6      241.96      148.31     38.89 o 
  -2   6   6      375.63      298.03     73.33 o 
   0   6   6      335.22      285.51     47.67 o 
   2   6   6      419.36      430.75     51.16 o 
   4   6   6      356.83      517.69     75.82 o 
   6   6   6       34.51      -30.47     38.43 o 
   8   6   6       10.49      -36.16     40.64 o 
  10   6   6      568.20      699.28    107.73 o 
  12   6   6      115.54      102.28     77.40 o 
 -19   7   6       17.35      -54.18     42.19 o 
 -17   7   6      125.70       61.11     45.70 o 
 -15   7   6       78.98       36.17     55.12 o 
 -13   7   6        2.86      -16.98     49.80 o 
 -11   7   6      749.73      890.58    103.67 o 
  -9   7   6     1259.20     1590.17    200.35 o 
  -7   7   6      549.60      711.41     79.55 o 
  -5   7   6        5.49       -1.65     32.85 o 
  -3   7   6        8.47       -1.78     31.87 o 
  -1   7   6      220.09      235.61     49.73 o 
   1   7   6     2115.96     2059.84     92.19 o 
   3   7   6       31.73        6.31     41.24 o 
   5   7   6       10.64        6.11     44.33 o 
   7   7   6       74.21       53.44     52.54 o 
   9   7   6       30.96       24.34     58.01 o 
 -16   8   6       83.09       46.54     50.77 o 
 -14   8   6       46.65       14.32     53.67 o 
 -12   8   6        1.09      -26.99     50.78 o 
 -10   8   6      713.25      906.95    161.36 o 
  -8   8   6       45.07       -6.83     82.12 o 
  -6   8   6      231.19      166.88     49.88 o 
  -4   8   6       45.12       10.58     46.48 o 
  -2   8   6        1.04       25.40     41.33 o 
   0   8   6      290.70      276.02     57.92 o 
   2   8   6     1342.85     1524.59    139.83 o 
   4   8   6       37.04      -10.78     58.86 o 
   6   8   6       48.82       19.20     51.39 o 
 -11   9   6       33.13       18.90     67.36 o 
  -9   9   6       55.84       51.75     65.37 o 
  -7   9   6       14.79      -33.65     57.27 o 
  -5   9   6        5.53        0.21     46.70 o 
  -3   9   6       75.03       33.21     49.06 o 
  -1   9   6       50.75      -30.93     45.17 o 
 -27   1   7        0.00      -46.31     49.15 o 
 -25   1   7       14.03       23.56     48.63 o 
 -23   1   7     1183.21     1428.57    174.92 o 
 -21   1   7     1811.01     1825.24    113.45 o 
 -19   1   7      204.97      188.96     52.65 o 
 -17   1   7       19.00      -15.48     29.60 o 
 -15   1   7       34.90       17.37     20.95 o 
 -13   1   7     4940.15     4883.63    150.79 o 
 -11   1   7      379.13      548.85     58.70 o 
  -9   1   7      265.55      292.07     33.25 o 
  -7   1   7     5557.15     5727.51    134.34 o 
  -5   1   7     5065.42     5148.73    104.47 o 
  -3   1   7    16782.63    17459.99    198.25 o 
  -1   1   7       47.07       42.56     21.77 o 
   1   1   7      184.57      178.17     39.07 o 
   3   1   7      145.35      149.67     24.67 o 
   5   1   7     1388.45     1257.01     55.45 o 
   7   1   7        4.46      -12.52     25.02 o 
   9   1   7      194.27      186.51     40.87 o 
  11   1   7      725.08      748.65     82.07 o 
  13   1   7       53.34       81.71     44.34 o 
  15   1   7       41.70       -2.55     48.88 o 
 -28   2   7        6.42      -43.08     56.32 o 
 -26   2   7       42.07       34.22     54.84 o 
 -24   2   7      108.08       85.24     57.00 o 
 -22   2   7      629.44      616.85     85.52 o 
 -20   2   7      418.24      402.81     67.72 o 
 -18   2   7      155.26      104.38     42.46 o 
 -16   2   7      959.67      990.11     86.38 o 
 -14   2   7      116.75      113.45     32.12 o 
 -12   2   7     1801.61     1856.74     55.72 o 
 -10   2   7     1343.86     1296.16     43.34 o 
  -8   2   7     1446.14     1409.37     45.01 o 
  -6   2   7      642.06      623.33     34.64 o 
  -4   2   7       81.81       82.92     30.33 o 
  -2   2   7        1.02      -25.24     18.48 o 
   0   2   7       37.40       23.56     19.52 o 
   2   2   7        3.20        3.06     16.32 o 
   4   2   7      145.04      179.43     41.28 o 
   6   2   7       96.40       88.81     35.59 o 
   8   2   7       23.27       -5.22     35.96 o 
  10   2   7       15.05       32.30     38.70 o 
  12   2   7     1022.57     1266.01    102.92 o 
  14   2   7      309.76      276.68     88.39 o 
  16   2   7       13.42      -27.54     63.34 o 
 -27   3   7       23.83       54.57     68.24 o 
 -25   3   7       86.16       25.87     54.47 o 
 -23   3   7      377.41      286.42     70.38 o 
 -21   3   7      851.35     1084.86    109.22 o 
 -19   3   7      190.92      175.67    103.88 o 
 -17   3   7       48.70       48.31     30.48 o 
 -15   3   7     1236.17     1152.83     49.72 o 
 -13   3   7     4041.31     4173.05     97.39 o 
 -11   3   7     1703.46     1737.91     51.75 o 
  -9   3   7      278.81      297.59     56.32 o 
  -7   3   7       13.65       21.71     16.58 o 
  -5   3   7     1371.86     1409.18     60.05 o 
  -3   3   7      245.02      244.79     37.69 o 
  -1   3   7      616.25      597.69     66.84 o 
   1   3   7       76.42       61.11     30.23 o 
   3   3   7        6.63      -12.57     22.45 o 
   5   3   7     1300.12     1302.02     73.68 o 
   7   3   7      102.83      103.50     43.85 o 
   9   3   7        9.17       36.24     40.35 o 
  11   3   7       83.31       69.21     52.99 o 
  13   3   7      591.72      797.20    120.44 o 
  15   3   7       49.37       92.54     70.25 o 
 -26   4   7       24.94       15.91     46.20 o 
 -24   4   7       16.49      -17.21     41.39 o 
 -22   4   7      200.50      246.99     61.90 o 
 -20   4   7        8.65      -22.08     32.96 o 
 -18   4   7        4.60        9.25     29.21 o 
 -16   4   7     1248.03     1323.55     63.44 o 
 -14   4   7        7.16       16.25     25.66 o 
 -12   4   7       23.78       26.83     25.53 o 
 -10   4   7       21.15        1.90     24.36 o 
  -8   4   7      981.75     1031.05     57.84 o 
  -6   4   7      269.37      249.90     40.80 o 
  -4   4   7      332.77      273.12     42.93 o 
  -2   4   7        3.34       -8.72     23.83 o 
   0   4   7        0.41       -7.56     24.86 o 
   2   4   7        7.59       19.07     26.47 o 
   4   4   7      157.80      134.44     42.46 o 
   6   4   7      129.68      117.12     45.66 o 
   8   4   7      419.21      420.02     67.67 o 
  10   4   7      119.89      121.41     52.53 o 
  12   4   7       14.98       45.45     50.47 o 
  14   4   7        0.04        2.78     69.35 o 
 -25   5   7        3.72       -8.75     51.98 o 
 -23   5   7        2.72       15.79     43.88 o 
 -21   5   7      438.40      436.83     68.61 o 
 -19   5   7       90.75       62.93     34.84 o 
 -17   5   7      495.20      659.40     71.57 o 
 -15   5   7      488.53      541.25     77.41 o 
 -13   5   7       45.84        0.09     37.82 o 
 -11   5   7       13.07       33.58     52.06 o 
  -9   5   7      169.89      179.30     45.72 o 
  -7   5   7      987.19     1086.54     85.51 o 
  -5   5   7      124.63      133.96     35.18 o 
  -3   5   7       46.53       26.93     28.36 o 
  -1   5   7      224.63      287.12     48.27 o 
   1   5   7       71.96       28.97     29.64 o 
   3   5   7       25.54        8.50     30.05 o 
   5   5   7       49.67       42.87     42.99 o 
   7   5   7     1675.31     1821.55    132.52 o 
   9   5   7      222.60      117.87     54.87 o 
  11   5   7        2.99       20.01     50.98 o 
 -22   6   7       17.94      -43.41     56.76 o 
 -20   6   7      315.75      376.47     65.19 o 
 -18   6   7       12.51      -25.14     40.88 o 
 -16   6   7     1765.34     1755.23    108.09 o 
 -14   6   7       70.76       53.61     50.25 o 
 -12   6   7        1.15      -29.28     38.67 o 
 -10   6   7        0.03       -6.87     41.40 o 
  -8   6   7      156.59      113.23     40.58 o 
  -6   6   7      147.58      127.92     38.85 o 
  -4   6   7        3.96       24.37     33.63 o 
  -2   6   7      391.69      420.33     57.09 o 
   0   6   7      102.44       78.32     37.45 o 
   2   6   7      175.63      174.61     40.00 o 
   4   6   7       12.25        1.19     41.88 o 
   6   6   7      506.11      445.03     73.35 o 
   8   6   7        6.40      -55.26     45.97 o 
  10   6   7      243.69      139.26     63.40 o 
 -19   7   7        1.24      -69.18     46.12 o 
 -17   7   7       10.30      -24.99     44.02 o 
 -15   7   7      211.29      106.79     90.89 o 
 -13   7   7        6.07      -36.12     47.08 o 
 -11   7   7       53.63       18.63     56.53 o 
  -9   7   7      139.12      198.73     86.58 o 
  -7   7   7       11.29      -25.38     33.90 o 
  -5   7   7        4.91       15.17     33.88 o 
  -3   7   7        3.38      -47.81     31.87 o 
   1   7   7        3.60        6.18     38.47 o 
   3   7   7        3.87       -4.89     53.71 o 
   5   7   7        4.46      -16.86     51.29 o 
   7   7   7       27.57      -32.57     51.84 o 
 -16   8   7        3.11      -67.41     55.21 o 
 -14   8   7       39.51      -74.28     53.34 o 
 -12   8   7       44.68       41.80     62.46 o 
 -10   8   7      107.46       83.15     66.38 o 
  -8   8   7       14.98      -14.30     52.60 o 
  -6   8   7        8.63        3.36     39.38 o 
  -4   8   7        8.20       -8.86     37.35 o 
  -2   8   7        8.45       -3.64     39.20 o 
   0   8   7       19.17      -37.16     40.29 o 
   2   8   7        3.90       -9.33     57.59 o 
   4   8   7        5.35        3.89     62.93 o 
  -7   9   7        5.52      -17.61     55.01 o 
 -28   0   8      282.74      254.32    110.98 o 
 -26   0   8       45.81      -46.24     63.78 o 
 -24   0   8       85.23      125.17     78.77 o 
 -22   0   8      322.44      394.48     98.06 o 
 -20   0   8      221.62      214.94     80.20 o 
 -18   0   8      650.83      689.15    111.30 o 
 -16   0   8       83.04       25.67     44.81 o 
 -14   0   8     1086.53      995.00     74.94 o 
 -12   0   8     3754.85     3581.26    160.73 o 
 -10   0   8      288.56      148.93     51.82 o 
  -8   0   8     1005.93      929.92     84.03 o 
  -6   0   8    30233.79    30780.98    521.24 o 
  -4   0   8     9009.67     8808.62    165.92 o 
  -2   0   8      375.01      354.91     61.63 o 
   0   0   8     1748.74     1458.18    122.94 o 
   2   0   8       31.52        5.83     33.89 o 
   4   0   8       71.45       72.75     42.62 o 
   6   0   8     1065.73     1216.81    165.75 o 
   8   0   8       19.06       -3.03     41.27 o 
  10   0   8       91.48       57.49     54.59 o 
  12   0   8       35.07     -111.93     74.62 o 
  14   0   8       26.27      -36.04     83.07 o 
 -27   1   8       38.43      -13.44     49.82 o 
 -25   1   8        1.88      -42.14     47.63 o 
 -23   1   8       70.39       58.95     50.00 o 
 -19   1   8        5.52       33.11     35.61 o 
 -17   1   8        1.04        9.80     33.19 o 
 -15   1   8       51.78       63.47     25.40 o 
 -13   1   8      368.15      530.73     60.62 o 
 -11   1   8     1070.68      983.36     45.48 o 
  -9   1   8       37.81       47.42     27.23 o 
  -7   1   8     4254.96     4128.64     99.15 o 
  -5   1   8     2889.23     2989.88     84.34 o 
  -3   1   8      134.33       80.52     27.54 o 
  -1   1   8      273.34      260.92     70.22 o 
   1   1   8      180.93      139.84     37.04 o 
   3   1   8       13.41      -19.35     22.94 o 
   5   1   8       60.63       36.07     28.49 o 
   7   1   8        1.18      -14.52     36.19 o 
   9   1   8       30.58       -1.42     37.55 o 
  11   1   8       21.05       17.57     45.71 o 
  13   1   8      105.93      168.03     72.83 o 
 -28   2   8      248.97      337.18     82.12 o 
 -26   2   8       50.84       79.09     54.59 o 
 -24   2   8       17.43      -23.97     43.63 o 
 -22   2   8       40.29       29.65     46.78 o 
 -20   2   8       68.11       40.35     41.84 o 
 -18   2   8        9.05       47.04     35.33 o 
 -16   2   8       25.16        1.83     24.18 o 
 -14   2   8       11.92      -29.85     23.26 o 
 -12   2   8       11.97        8.32     20.83 o 
 -10   2   8      151.01      163.76     30.79 o 
  -8   2   8      573.47      524.80     40.61 o 
  -6   2   8      125.01       78.40     28.31 o 
  -4   2   8      102.56       77.39     27.64 o 
  -2   2   8      472.42      493.30     83.05 o 
   0   2   8      802.42      832.33     93.23 o 
   2   2   8      157.58      168.14     32.87 o 
   4   2   8      121.56       86.33     44.30 o 
   6   2   8      697.66      912.37    110.12 o 
   8   2   8       95.33       85.18     43.74 o 
  10   2   8       26.86       14.47     43.74 o 
  12   2   8       67.28       26.54     49.29 o 
  14   2   8        0.26       -1.11     63.37 o 
 -27   3   8       42.88       12.65     58.60 o 
 -25   3   8      405.80      389.73     80.72 o 
 -23   3   8      146.71      147.22     60.25 o 
 -21   3   8     1050.99     1096.77     91.34 o 
 -19   3   8      158.80      177.96     54.86 o 
 -17   3   8        2.51        4.53     25.15 o 
 -15   3   8       62.31       63.68     28.11 o 
 -13   3   8      902.99      868.93     92.55 o 
 -11   3   8       66.96       46.79     30.17 o 
  -9   3   8        8.11        7.35     23.91 o 
  -7   3   8        7.08       -5.45     23.62 o 
  -5   3   8      442.93      582.62     56.68 o 
  -3   3   8       52.43       -5.11     26.68 o 
  -1   3   8      522.46      662.32    101.78 o 
   1   3   8      359.04      458.88     46.73 o 
   3   3   8      401.90      406.49     46.75 o 
   5   3   8      141.65      168.75     49.65 o 
   7   3   8        2.67       -0.36     37.78 o 
   9   3   8        0.15       17.62     45.72 o 
  11   3   8       15.98      -61.41     40.94 o 
  13   3   8      457.81      484.01    162.79 o 
 -26   4   8        4.10      -18.79     50.90 o 
 -24   4   8       18.58       27.57     47.39 o 
 -22   4   8        1.36       -0.29     41.95 o 
 -20   4   8       30.39       58.17     40.75 o 
 -18   4   8        9.07      -10.97     28.32 o 
 -16   4   8      428.36      489.07     54.00 o 
 -14   4   8        7.45      -30.21     33.33 o 
 -12   4   8        0.68      -41.06     32.87 o 
 -10   4   8      274.37      276.45     57.10 o 
  -8   4   8       28.78        1.80     26.28 o 
  -6   4   8      438.67      426.63     82.44 o 
  -4   4   8       69.12       55.35     30.90 o 
  -2   4   8      188.59      149.39     38.71 o 
   0   4   8      109.17       51.34     33.30 o 
   2   4   8      133.80       99.33     34.86 o 
   4   4   8        6.75       -2.25     38.22 o 
   6   4   8      415.09      332.29     64.61 o 
   8   4   8       59.20       32.83     49.60 o 
  10   4   8       63.53       30.06     51.31 o 
  12   4   8       17.91      -13.36     58.96 o 
 -25   5   8       21.24       -8.94     47.22 o 
 -23   5   8       90.15       30.81     64.82 o 
 -21   5   8      353.94      172.86     70.41 o 
 -19   5   8      928.40     1161.41     93.14 o 
 -17   5   8      309.18      371.31    102.51 o 
 -15   5   8       41.37       48.24     51.10 o 
 -13   5   8      807.55      940.93    144.46 o 
 -11   5   8      293.95      270.55     60.38 o 
  -9   5   8      203.61      191.26     43.21 o 
  -7   5   8      233.83      245.29     47.51 o 
  -5   5   8       92.71      100.45     39.23 o 
  -3   5   8      389.99      470.70     62.69 o 
  -1   5   8       39.22       38.59     32.87 o 
   1   5   8       67.51       25.38     36.02 o 
   3   5   8        0.21      -17.60     32.33 o 
   5   5   8      239.22      198.49     60.73 o 
   9   5   8      119.35       86.01     58.37 o 
 -22   6   8        0.47        3.89     61.46 o 
 -20   6   8      236.43      299.98     63.76 o 
 -18   6   8     1654.67     1756.18    115.11 o 
 -16   6   8      768.50      865.81    107.34 o 
 -14   6   8      193.87      278.43     66.78 o 
 -12   6   8      143.98      147.09     59.03 o 
 -10   6   8     1410.55     1579.73    292.75 o 
  -8   6   8      158.59      193.25     45.76 o 
  -6   6   8       65.48       63.44     40.07 o 
  -4   6   8       31.89       -3.38     34.00 o 
  -2   6   8        5.29        7.46     35.82 o 
   0   6   8      262.39      323.55     55.84 o 
   2   6   8       61.86       70.14     44.14 o 
   4   6   8      368.27      357.70     73.71 o 
   6   6   8      196.92      173.81     62.97 o 
   8   6   8       82.56       70.55     61.27 o 
 -19   7   8       38.81       74.32     53.32 o 
 -17   7   8      216.76      145.05     70.22 o 
 -15   7   8       63.21       45.75     64.08 o 
 -13   7   8        0.53      -38.87     50.65 o 
 -11   7   8      956.19     1396.81    174.84 o 
  -9   7   8       52.98       82.28     56.25 o 
  -7   7   8      191.23      217.38     52.19 o 
  -5   7   8        4.17        8.67     41.14 o 
  -3   7   8        1.63      -11.06     39.73 o 
  -1   7   8      520.50      553.10     74.16 o 
   1   7   8      128.35       80.34     51.42 o 
   3   7   8        6.01      -17.19     63.71 o 
   5   7   8       80.42       91.11     61.01 o 
 -14   8   8       17.98      -79.11     52.74 o 
 -12   8   8       72.66        2.69     60.57 o 
 -10   8   8        8.76       14.88     60.46 o 
  -8   8   8      165.34      209.19     69.98 o 
  -6   8   8       79.19       45.07     44.61 o 
  -4   8   8        1.04      -24.11     42.67 o 
  -2   8   8      478.78      451.41     72.49 o 
   0   8   8       41.60        9.26     49.17 o 
 -27   1   9       12.23       16.93     54.48 o 
 -25   1   9        3.78       13.01     49.89 o 
 -23   1   9     3357.17     3162.22    171.81 o 
 -21   1   9       19.73       36.61     45.98 o 
 -19   1   9       47.72       10.64     38.00 o 
 -17   1   9       99.36       59.78     66.01 o 
 -15   1   9      143.98      176.13     37.91 o 
 -13   1   9      122.12       98.03     28.17 o 
 -11   1   9        9.98      -11.10     23.04 o 
  -9   1   9       22.15        1.57     30.95 o 
  -7   1   9       16.79       13.28     24.39 o 
  -5   1   9      136.05      151.47     33.60 o 
  -3   1   9        0.17       -8.47     23.97 o 
  -1   1   9      792.43      736.88    146.85 o 
   1   1   9       66.86       69.72     34.96 o 
   3   1   9      769.35      657.52     71.29 o 
   5   1   9       34.93      -28.09     37.80 o 
   7   1   9        7.62       12.24     42.13 o 
   9   1   9        1.40      -26.99     42.78 o 
  11   1   9        5.62      -15.80     52.59 o 
 -28   2   9      139.19      137.23     75.01 o 
 -26   2   9      153.04       75.14     56.58 o 
 -24   2   9      842.45      975.70    113.70 o 
 -22   2   9       15.90       73.53     48.00 o 
 -20   2   9      139.40       94.59     48.14 o 
 -18   2   9      283.09      265.56     59.57 o 
 -16   2   9      724.46      798.74     55.75 o 
 -14   2   9      332.61      332.28     48.62 o 
 -12   2   9       77.75       78.15     24.79 o 
 -10   2   9      184.49      190.72     29.58 o 
  -8   2   9      153.41      208.94     30.18 o 
  -6   2   9      401.46      415.58     63.19 o 
  -4   2   9       27.44        8.44     27.11 o 
  -2   2   9      453.33      485.68     64.75 o 
   0   2   9      306.42      223.18     58.24 o 
   2   2   9       53.29       11.11     33.53 o 
   4   2   9        1.21      -35.55     33.67 o 
   6   2   9       52.28       49.05     42.76 o 
   8   2   9       28.53      -37.11     40.80 o 
  10   2   9       62.83       51.94     55.45 o 
  12   2   9      113.29      141.42     62.96 o 
 -27   3   9       73.12       81.60     62.77 o 
 -25   3   9      173.62      119.65     64.31 o 
 -23   3   9       50.79       47.91     56.01 o 
 -21   3   9       40.42       35.95     46.05 o 
 -19   3   9       53.31      105.31     42.19 o 
 -17   3   9       78.34       65.35     29.23 o 
 -15   3   9      367.17      371.67     48.28 o 
 -13   3   9       89.41       44.50     39.46 o 
 -11   3   9      185.08      222.47     40.38 o 
  -9   3   9      106.19       94.03     34.25 o 
  -7   3   9      327.75      388.82     91.68 o 
  -5   3   9       38.44       26.17     31.55 o 
  -3   3   9       90.23      102.98     37.03 o 
  -1   3   9       36.68       28.69     35.98 o 
   1   3   9      188.13      205.62     43.13 o 
   3   3   9       44.25       -0.63     38.40 o 
   5   3   9        8.46       15.99     41.87 o 
   7   3   9        0.81      -26.43     47.22 o 
   9   3   9       86.81       56.74     51.34 o 
  11   3   9        0.34      -74.05     51.52 o 
 -26   4   9       17.52      -16.34     50.30 o 
 -24   4   9      118.41      165.61     59.56 o 
 -22   4   9       37.94       16.82     42.81 o 
 -20   4   9      436.48      466.23     90.64 o 
 -18   4   9        1.63      -24.33     33.49 o 
 -16   4   9      253.01      221.40     55.00 o 
 -14   4   9        2.30      -19.70     31.71 o 
 -12   4   9      161.15      104.36     60.27 o 
 -10   4   9       12.92       -8.64     29.44 o 
  -8   4   9      470.92      558.45    112.36 o 
  -6   4   9        0.95       -6.85     29.50 o 
  -4   4   9      101.15      120.91     38.21 o 
  -2   4   9       18.44      -14.85     33.28 o 
   0   4   9      376.61      409.71     61.48 o 
   2   4   9        1.86      -22.58     31.79 o 
   4   4   9       69.50       67.44     50.35 o 
   6   4   9       10.13       -0.48     51.24 o 
   8   4   9        2.78       55.96     57.48 o 
  10   4   9        6.33      -45.92     56.30 o 
 -23   5   9       61.98      -21.72     60.13 o 
 -21   5   9        0.75      -32.56     51.41 o 
 -19   5   9     1209.02     1541.83    154.87 o 
 -17   5   9      255.20      263.44     71.59 o 
 -15   5   9       73.91       49.29     50.01 o 
 -13   5   9       55.67      -33.56     62.19 o 
 -11   5   9        2.99       -7.98     37.81 o 
  -9   5   9       29.72       -3.53     34.69 o 
  -7   5   9      272.93      275.76     50.87 o 
  -5   5   9      242.03      331.76     80.71 o 
  -3   5   9        2.02       -9.16     32.69 o 
  -1   5   9      157.57      146.24     47.48 o 
   1   5   9        0.00      -20.95     36.70 o 
   3   5   9        0.48      -31.70     47.61 o 
   5   5   9       37.27        4.66     51.28 o 
   7   5   9       18.88       -9.09     54.21 o 
 -22   6   9        0.73        5.35     63.52 o 
 -20   6   9       33.77       -5.09     48.61 o 
 -18   6   9      255.75      181.12     71.03 o 
 -16   6   9       39.03       43.34     54.60 o 
 -14   6   9       26.07        4.96     50.23 o 
 -12   6   9      130.01      123.48     59.19 o 
 -10   6   9      497.04      589.20     90.09 o 
  -8   6   9      149.20      169.78     49.12 o 
  -6   6   9      133.41      120.26     46.33 o 
  -4   6   9       64.82       34.99     40.29 o 
  -2   6   9       69.73       37.13     40.78 o 
   0   6   9      481.56      475.01     69.86 o 
   2   6   9       37.36       -8.92     44.02 o 
   4   6   9       58.81       54.96     58.99 o 
   6   6   9       27.97        5.88     58.72 o 
 -19   7   9        0.49      -42.77     50.05 o 
 -17   7   9       38.51       12.70     58.74 o 
 -15   7   9       54.62       69.19     58.36 o 
 -13   7   9        5.67        9.15     61.04 o 
 -11   7   9      732.13      790.54    104.01 o 
  -9   7   9      128.50       85.98     54.38 o 
  -7   7   9       40.61       28.89     42.32 o 
  -5   7   9       13.20       -9.25     40.45 o 
  -3   7   9        1.50      -47.78     40.46 o 
  -1   7   9       16.69        1.30     48.43 o 
   1   7   9      110.98      127.47     55.94 o 
 -12   8   9       33.03       42.69     70.32 o 
 -10   8   9        1.73      -19.30     58.85 o 
  -8   8   9       16.09      -51.16     55.07 o 
  -6   8   9        9.02       11.90     47.05 o 
  -4   8   9        4.41      -24.69     47.19 o 
 -28   0  10        0.58       25.03     83.87 o 
 -26   0  10       14.40       11.64     80.52 o 
 -24   0  10      743.24     1072.31    161.84 o 
 -22   0  10      229.73      401.02    109.06 o 
 -20   0  10       73.11      104.28     65.22 o 
 -18   0  10     1369.51     1456.42    162.96 o 
 -16   0  10       22.21      -18.02     50.07 o 
 -14   0  10      260.55      264.25     51.50 o 
 -12   0  10      151.73      117.36     59.79 o 
 -10   0  10        1.74      -63.62     43.69 o 
  -8   0  10        0.37      -69.12     46.08 o 
  -6   0  10       55.53       57.20     46.48 o 
  -4   0  10     2493.04     2530.48    170.29 o 
  -2   0  10      251.43       85.47     67.61 o 
   0   0  10      243.82      172.21     79.57 o 
   2   0  10       81.63       63.78     74.94 o 
   4   0  10      848.77      916.20    162.48 o 
   6   0  10       63.53        2.39     86.42 o 
   8   0  10      469.84      616.60    147.33 o 
  10   0  10       71.80       97.42    102.69 o 
 -27   1  10       15.45       26.60     53.75 o 
 -25   1  10       84.23       15.41     54.17 o 
 -23   1  10     1277.47     1571.34    132.43 o 
 -21   1  10       68.12       10.08     40.06 o 
 -19   1  10      337.92      365.50     68.84 o 
 -17   1  10      609.69      698.69     81.90 o 
 -15   1  10       25.21        2.36     24.36 o 
 -13   1  10       19.25       17.30     25.67 o 
 -11   1  10       91.34       57.52     35.09 o 
  -9   1  10      372.66      303.19     72.55 o 
  -7   1  10        4.46      -22.93     26.02 o 
  -5   1  10       32.54       -2.36     26.61 o 
  -3   1  10       21.70       14.32     39.21 o 
  -1   1  10       47.25       -9.77     50.79 o 
   1   1  10      114.17       95.12     62.03 o 
   3   1  10      590.67      567.09     74.34 o 
   5   1  10       58.97       49.28     45.71 o 
   7   1  10      151.45      154.25     53.73 o 
   9   1  10      472.74      807.87    120.47 o 
 -26   2  10      177.35      181.67     75.26 o 
 -24   2  10      209.25      225.36     70.79 o 
 -22   2  10      331.77      385.90     73.71 o 
 -20   2  10        8.13       18.65     42.65 o 
 -18   2  10       59.96       62.77     53.81 o 
 -16   2  10      545.92      647.75     59.66 o 
 -14   2  10      382.55      426.35     49.49 o 
 -12   2  10       74.91      110.83     28.31 o 
 -10   2  10        0.46      -28.82     26.74 o 
  -8   2  10      107.37       94.66     35.17 o 
  -6   2  10       45.49       50.52     33.97 o 
  -4   2  10      628.75      605.97     59.98 o 
  -2   2  10      153.35       69.50     45.05 o 
   0   2  10        3.57       40.36     44.98 o 
   2   2  10      542.42      603.96     73.67 o 
   4   2  10       22.42      -15.00     40.81 o 
   6   2  10       54.66       35.65     44.84 o 
   8   2  10       39.93        2.06     54.70 o 
  10   2  10      559.62      716.09     95.07 o 
 -25   3  10      265.25      215.49     82.52 o 
 -23   3  10       32.22      -18.45     51.00 o 
 -21   3  10      143.12       95.01     46.68 o 
 -19   3  10        0.33      -30.36     32.59 o 
 -17   3  10      199.39      131.15     40.99 o 
 -15   3  10       65.22       46.73     41.72 o 
 -13   3  10       98.64      102.36     43.33 o 
 -11   3  10        5.45       11.82     28.98 o 
  -9   3  10      275.15      272.40     71.76 o 
  -7   3  10       13.45       -6.26     30.42 o 
  -5   3  10      539.58      507.55     88.99 o 
  -3   3  10       50.79       38.36     34.84 o 
  -1   3  10        0.79      -47.95     38.14 o 
   1   3  10        2.02      -25.12     44.51 o 
   3   3  10       33.94        2.20     43.25 o 
   5   3  10       17.05        8.66     45.05 o 
   7   3  10       39.22       35.32     50.77 o 
   9   3  10       53.57       61.79     59.12 o 
 -24   4  10       23.22      -46.02     56.60 o 
 -22   4  10        0.05      -76.43     50.95 o 
 -20   4  10       14.94       -5.27     46.95 o 
 -18   4  10      195.20      206.49     49.74 o 
 -16   4  10        3.73        1.27     61.95 o 
 -14   4  10        9.45      -16.91     40.82 o 
 -12   4  10      124.00      132.69     51.80 o 
 -10   4  10      718.38     1010.10    175.67 o 
  -8   4  10      235.08      224.48     47.25 o 
  -6   4  10      314.44      262.93     68.06 o 
  -4   4  10      339.03      393.25     65.57 o 
  -2   4  10       64.92       68.74     42.82 o 
   0   4  10      142.03      125.85     71.86 o 
   2   4  10      158.68      173.46    103.40 o 
   4   4  10       21.00        5.85     54.46 o 
   6   4  10      218.02      231.84     72.62 o 
 -23   5  10       22.58      -17.22     63.27 o 
 -21   5  10       86.27      125.37     66.54 o 
 -19   5  10        1.24       31.94     43.28 o 
 -17   5  10      810.89      879.72    101.80 o 
 -15   5  10       10.72      -39.37     39.97 o 
 -13   5  10       32.76       55.59     51.04 o 
 -11   5  10      287.55      392.07    164.95 o 
  -9   5  10      311.60      299.79     57.66 o 
  -7   5  10      102.58       85.05     44.85 o 
  -5   5  10       81.32       27.61     35.90 o 
  -3   5  10       41.84       36.93     41.94 o 
  -1   5  10       27.22       41.52     46.43 o 
   1   5  10        0.00      -69.27     60.21 o 
   3   5  10        3.43      -35.46     65.06 o 
   5   5  10      224.66      226.88     74.84 o 
 -20   6  10      145.97      148.52     72.10 o 
 -18   6  10       62.17       52.20     58.26 o 
 -16   6  10       16.05      -16.82     53.83 o 
 -14   6  10       12.55      -72.34     48.23 o 
 -12   6  10      621.70      823.95    104.74 o 
 -10   6  10       20.84      -27.74     47.95 o 
  -8   6  10        0.15      -47.62     47.04 o 
  -6   6  10       51.88       -9.86     42.27 o 
  -4   6  10      308.82      474.69     70.80 o 
  -2   6  10       21.58        8.65     41.18 o 
   0   6  10      198.50       98.01     51.51 o 
   2   6  10       24.19        3.79     70.43 o 
 -17   7  10       48.25        8.34     65.61 o 
 -15   7  10        0.29      -70.40     57.66 o 
 -13   7  10      647.12      895.40    273.62 o 
 -11   7  10      285.49      301.14     75.94 o 
  -9   7  10       69.62        4.39     59.08 o 
  -7   7  10       24.69        0.23     46.22 o 
  -5   7  10       41.95       13.25     48.78 o 
  -3   7  10      225.02      273.71     66.81 o 
 -27   1  11      208.95      387.31     93.45 o 
 -25   1  11        3.12      -17.49     52.67 o 
 -23   1  11       97.04      266.12     65.66 o 
 -21   1  11      154.56      165.79     60.01 o 
 -19   1  11        5.73      -28.40     37.98 o 
 -17   1  11      108.89       94.51     53.42 o 
 -15   1  11      504.75      565.49     67.54 o 
 -13   1  11      332.67      271.67     48.19 o 
 -11   1  11      318.02      304.02     60.23 o 
  -9   1  11      362.00      191.38     61.31 o 
  -7   1  11     4737.13     4609.45    122.65 o 
  -5   1  11      471.85      485.11     81.05 o 
  -3   1  11      129.22       65.04     48.44 o 
  -1   1  11        6.67      -45.09     41.26 o 
   1   1  11      270.89      146.61     61.77 o 
   3   1  11       10.09      -14.93     53.59 o 
   5   1  11      212.81      184.59     76.12 o 
   7   1  11      137.86        8.28     70.27 o 
 -26   2  11       39.99      -31.39     55.67 o 
 -24   2  11      172.11       98.02     61.24 o 
 -22   2  11      559.67      763.26    123.97 o 
 -20   2  11       31.13       16.25     42.81 o 
 -18   2  11      280.07      419.62     98.06 o 
 -16   2  11       76.97      102.66     43.75 o 
 -14   2  11      772.03      923.79    108.83 o 
 -12   2  11       30.04      -14.26     32.73 o 
 -10   2  11       23.99       17.18     35.22 o 
  -8   2  11        6.22      -52.82     35.21 o 
  -6   2  11       95.28       58.23     36.14 o 
  -4   2  11       63.16       35.28     45.82 o 
  -2   2  11        0.84       -5.79     45.74 o 
   0   2  11        6.54      -28.78     46.78 o 
   2   2  11      103.78       63.29     51.56 o 
   4   2  11       11.08      -37.81     43.53 o 
   6   2  11        2.10      -57.57     50.47 o 
 -25   3  11        7.19      -51.39     46.13 o 
 -23   3  11      168.57      159.41     66.39 o 
 -21   3  11        5.96       -4.47     51.68 o 
 -19   3  11      128.82      151.82     58.57 o 
 -17   3  11       11.14      -26.62     39.09 o 
 -15   3  11     1103.77     1231.69    165.19 o 
 -13   3  11        5.21      -20.09     39.85 o 
 -11   3  11       17.94       25.38     34.42 o 
  -9   3  11       38.04       93.48     48.83 o 
  -7   3  11      275.44      352.22     58.72 o 
  -5   3  11      285.52      222.76     96.10 o 
  -3   3  11        5.43       -3.45     61.21 o 
  -1   3  11      108.00       57.73     55.51 o 
   1   3  11      104.80      111.19     91.60 o 
   3   3  11        0.44      -16.53     57.36 o 
   5   3  11       54.39       45.95     54.54 o 
 -24   4  11        5.86      -64.07     61.71 o 
 -22   4  11       91.27       20.49     58.54 o 
 -20   4  11       26.82       28.37     52.47 o 
 -18   4  11      337.31      184.80     90.25 o 
 -16   4  11        2.02       34.76     44.69 o 
 -14   4  11      143.24      164.70     84.67 o 
 -12   4  11       27.94       37.20     53.26 o 
 -10   4  11      404.90      531.29     87.23 o 
  -8   4  11       96.90       51.17     42.70 o 
  -6   4  11        0.74      -53.71     37.67 o 
  -4   4  11       41.76       77.24     45.42 o 
  -2   4  11       12.21      -24.41     67.62 o 
   0   4  11       69.84       33.87     69.96 o 
   2   4  11       91.48       50.05     83.63 o 
   4   4  11       38.80        8.58     74.98 o 
 -21   5  11       15.42      -31.90     59.24 o 
 -19   5  11       14.49       35.40     75.58 o 
 -17   5  11      173.90      179.89     62.53 o 
 -15   5  11        0.10      -55.25     49.19 o 
 -13   5  11       71.53       73.13     57.14 o 
 -11   5  11      305.83      437.69     84.32 o 
  -9   5  11      185.82      144.50     51.33 o 
  -7   5  11       60.55       31.94     42.67 o 
  -5   5  11      115.06       86.68     65.30 o 
  -3   5  11        0.50      -62.99     41.99 o 
  -1   5  11        9.20      -91.25     68.64 o 
   1   5  11      102.17      162.47     84.54 o 
   3   5  11      178.12      243.39     96.26 o 
 -18   6  11      206.87      304.93    132.50 o 
 -16   6  11       18.73       17.25     64.02 o 
 -14   6  11      111.38      109.85     63.20 o 
 -12   6  11      212.04      278.52     78.13 o 
 -10   6  11       18.51       -3.86     56.11 o 
  -8   6  11        8.12      -23.78     42.35 o 
  -6   6  11        0.08       27.37     48.21 o 
  -4   6  11      308.38      309.25     68.99 o 
  -2   6  11       56.80       30.54     52.01 o 
   0   6  11       17.67      -31.82     74.13 o 
 -13   7  11        3.60      -50.23     57.20 o 
 -11   7  11        6.29      -91.98    106.27 o 
  -9   7  11       10.22      -15.61     69.44 o 
  -7   7  11        9.52      -18.69     50.31 o 
 -26   0  12        7.41      -39.86     75.74 o 
 -24   0  12      793.13      903.29    150.68 o 
 -22   0  12      194.43      210.16     90.09 o 
 -20   0  12      194.36      153.39     72.23 o 
 -18   0  12       11.03       46.24     59.00 o 
 -16   0  12      397.92      448.38     94.71 o 
 -14   0  12      415.82      352.18     81.16 o 
 -12   0  12      161.77      132.50     70.80 o 
 -10   0  12      895.91      881.24     92.35 o 
  -8   0  12     3507.47     3606.14    215.58 o 
  -6   0  12      410.36      347.60    115.44 o 
  -4   0  12      716.91      730.60    142.87 o 
  -2   0  12        8.90       20.73     72.71 o 
   0   0  12       65.27       38.43     83.39 o 
   2   0  12      251.03      221.32    108.11 o 
   4   0  12       22.78       -8.29     84.83 o 
 -25   1  12      181.84      172.55     69.12 o 
 -23   1  12      160.13      233.37     67.06 o 
 -21   1  12        1.57      -38.94     42.57 o 
 -19   1  12        4.62      -25.91     39.79 o 
 -17   1  12       84.74       44.59     37.82 o 
 -15   1  12      296.48      213.03     70.32 o 
 -13   1  12       58.91       39.83     35.57 o 
 -11   1  12      126.97      110.23     40.26 o 
  -9   1  12     1391.81     1400.78    111.32 o 
  -7   1  12      168.34      128.68     58.62 o 
  -5   1  12        5.32      -25.00     45.37 o 
  -3   1  12       72.29       75.47     59.30 o 
  -1   1  12        0.00      -67.69     49.89 o 
   1   1  12        3.83      -19.04     56.60 o 
   3   1  12        8.78      -22.74     66.31 o 
   5   1  12        0.80      -26.27     92.64 o 
 -26   2  12        0.06       -0.61     65.45 o 
 -24   2  12       65.07       -0.90     55.23 o 
 -22   2  12        2.31       25.19     48.33 o 
 -20   2  12        4.77      -20.73     66.49 o 
 -18   2  12        9.30      -20.23     41.31 o 
 -16   2  12       11.70      -16.26     58.68 o 
 -14   2  12       24.95        1.23     45.35 o 
 -12   2  12      113.57      114.51     46.43 o 
 -10   2  12      313.28      442.82     78.66 o 
  -8   2  12      104.28      140.15     52.03 o 
  -6   2  12       24.79      -43.80     46.35 o 
  -4   2  12       18.40       18.14     59.87 o 
  -2   2  12      496.98      586.49     99.60 o 
   0   2  12        2.34       25.24     60.42 o 
   2   2  12      219.67      183.21     80.31 o 
   4   2  12        1.90      -14.39    103.96 o 
 -25   3  12      159.84      120.82     72.17 o 
 -23   3  12       34.52      -20.73     57.55 o 
 -21   3  12        3.54       -3.16     54.56 o 
 -19   3  12       15.79      -19.82     40.32 o 
 -17   3  12        0.51      -44.65     68.88 o 
 -15   3  12        7.67      -35.17     43.40 o 
 -13   3  12        0.03       43.34     45.58 o 
 -11   3  12       31.86       11.19     39.85 o 
  -9   3  12       64.96       39.09     43.78 o 
  -7   3  12       92.37      117.19     48.69 o 
  -5   3  12      119.71       88.84     74.15 o 
  -3   3  12      185.93      164.97     85.18 o 
  -1   3  12       73.60      120.72     63.99 o 
   1   3  12        5.51       -7.59     59.15 o 
   3   3  12       28.01       70.47     68.04 o 
 -22   4  12       66.37       62.81     63.33 o 
 -20   4  12       87.92       63.47     58.00 o 
 -18   4  12      104.22      186.08     93.44 o 
 -16   4  12       26.63       51.21     51.13 o 
 -14   4  12       24.62      -47.24     42.49 o 
 -12   4  12       20.00       16.13     52.76 o 
 -10   4  12       27.69       23.53     43.39 o 
  -8   4  12      123.83       74.69     48.19 o 
  -6   4  12        0.11      -60.20     40.13 o 
  -4   4  12        0.36      -84.02     63.97 o 
  -2   4  12       39.25       66.38     82.49 o 
   0   4  12       35.71       59.06     81.22 o 
   2   4  12       39.95       40.07     88.34 o 
 -21   5  12      405.84      339.12    109.54 o 
 -19   5  12        2.61       -1.12     90.73 o 
 -17   5  12        6.22        7.58     56.40 o 
 -15   5  12       19.69      -12.01     50.72 o 
 -13   5  12        1.71      -37.48     49.27 o 
 -11   5  12       78.62      259.09     77.61 o 
  -9   5  12       82.76       97.91     52.50 o 
  -7   5  12        4.79      -67.04     44.69 o 
  -5   5  12       63.18       14.64     49.52 o 
  -3   5  12       64.65       78.79     81.78 o 
  -1   5  12       14.59      -26.02     78.75 o 
 -16   6  12        4.71       11.88     56.19 o 
 -14   6  12      116.18      149.34     71.22 o 
 -12   6  12      232.91      118.25     73.12 o 
 -10   6  12       46.23       34.65     65.79 o 
  -8   6  12       11.29       -1.75     51.33 o 
  -6   6  12       14.69        8.33     55.57 o 
 -25   1  13      294.93      390.36     83.67 o 
 -23   1  13       45.26       18.61     52.66 o 
 -21   1  13        3.05       38.59     46.87 o 
 -19   1  13      102.04       18.66     67.77 o 
 -17   1  13       60.76       46.08     54.05 o 
 -15   1  13        2.14      -14.67     55.49 o 
 -13   1  13        0.01       -3.26     41.22 o 
 -11   1  13       21.42       20.87     39.95 o 
  -9   1  13       76.77       14.89     54.30 o 
  -7   1  13      203.93      165.86     66.23 o 
  -5   1  13        7.17        3.00     55.78 o 
  -3   1  13        2.60      -57.23     54.42 o 
  -1   1  13        5.13      -10.44     60.32 o 
   1   1  13      182.80       85.61     74.85 o 
 -24   2  13       54.03       14.51     76.06 o 
 -22   2  13       51.81      106.83     77.65 o 
 -20   2  13        2.30      -31.14     45.37 o 
 -18   2  13      260.79      252.02     64.34 o 
 -16   2  13       10.76      -64.42     60.27 o 
 -14   2  13        9.58       19.52     53.44 o 
 -12   2  13        0.52      -21.30     39.74 o 
 -10   2  13        7.19      -40.13     41.97 o 
  -8   2  13       15.25      -41.78     75.42 o 
  -6   2  13        0.07      -18.33     56.82 o 
  -4   2  13       96.05       72.17     67.72 o 
  -2   2  13       11.85       23.00     62.26 o 
   0   2  13        6.13        0.31     68.53 o 
 -23   3  13        4.88      -26.82     59.79 o 
 -21   3  13       26.62       42.50     50.34 o 
 -19   3  13        0.52      -55.32     39.91 o 
 -17   3  13      217.67       38.43     77.33 o 
 -15   3  13       19.36      -16.18     47.68 o 
 -13   3  13       60.69       30.80     52.47 o 
 -11   3  13       36.27      -12.20     45.28 o 
  -9   3  13      113.57      118.75     53.93 o 
  -7   3  13       79.42      157.13     89.50 o 
  -5   3  13        9.43      -90.00     68.07 o 
  -3   3  13       50.44       38.59     89.19 o 
  -1   3  13        0.37        0.96     99.98 o 
 -20   4  13       54.44       59.36     55.90 o 
 -18   4  13        2.11       35.24     76.70 o 
 -16   4  13       24.08      -23.10     53.28 o 
 -14   4  13       69.24       24.33     58.27 o 
 -12   4  13        1.25      -74.80     49.86 o 
 -10   4  13        0.00      -45.02     85.94 o 
  -8   4  13       12.71      -28.35     51.25 o 
  -6   4  13        1.09      -24.51     79.86 o 
  -4   4  13        0.00      -60.03     83.05 o 
  -2   4  13       82.10       22.49    152.83 o 
 -17   5  13        1.54       15.22     59.70 o 
 -15   5  13        9.41       30.87     63.02 o 
 -13   5  13       86.21       60.51     69.15 o 
 -11   5  13        7.46       -7.82     68.19 o 
  -9   5  13      113.26       85.70    112.81 o 
  -7   5  13       23.77       57.42     55.71 o 
 -22   0  14       54.60        8.13     70.48 o 
 -20   0  14      267.45      363.39     98.38 o 
 -18   0  14       13.38        9.41     58.36 o 
 -12   0  14        3.77       23.28     81.32 o 
 -10   0  14      226.12       99.66     88.34 o 
  -8   0  14      577.58      715.77    157.22 o 
  -6   0  14      288.14      135.53    113.85 o 
  -4   0  14       26.41      -71.27     88.02 o 
  -2   0  14        2.99      -42.73     94.08 o 
 -23   1  14        1.98      -34.44     63.62 o 
 -21   1  14      123.54       88.97     67.61 o 
 -19   1  14       27.17       58.04     56.60 o 
 -17   1  14        0.49      -33.53     38.77 o 
 -15   1  14       23.08      -24.71     74.14 o 
 -13   1  14       42.27       83.71    123.41 o 
 -11   1  14       50.01       33.19     56.19 o 
  -9   1  14        2.28       44.07     63.49 o 
  -7   1  14       12.04       92.48     67.53 o 
  -5   1  14        2.39      -13.70     64.60 o 
  -3   1  14       12.42        7.33     66.27 o 
 -22   2  14       16.16        3.50     49.67 o 
 -20   2  14       21.10       29.44     51.44 o 
 -18   2  14       28.69        4.85     46.82 o 
 -16   2  14      259.24      417.60    113.21 o 
 -14   2  14       15.91       29.13     58.04 o 
 -12   2  14        2.66       25.59     65.38 o 
 -10   2  14       61.71       33.97     72.09 o 
  -8   2  14      250.06      148.29    104.28 o 
  -6   2  14       51.72       -0.95     65.60 o 
  -4   2  14       23.50      -27.54     93.84 o 
 -19   3  14      125.14       77.24     49.83 o 
 -17   3  14       18.03      -75.42     75.58 o 
 -15   3  14       19.89       -9.04     54.75 o 
 -13   3  14        9.62      -39.57     60.01 o 
 -11   3  14       64.40      169.12     73.30 o 
  -9   3  14        7.28       49.95     78.11 o 
  -7   3  14      119.94       94.82     95.15 o 
  -5   3  14       12.08      -17.78     99.85 o 
 -16   4  14       96.82       49.12     68.90 o 
 -14   4  14       36.25       34.23     66.09 o 
 -12   4  14       44.95      -22.74     58.27 o 
 -10   4  14       23.24      -32.55     61.48 o 
  -8   4  14       39.79      -42.10     77.39 o 
 -19   1  15       49.83       26.94     47.63 o 
 -17   1  15        1.84      -28.82     41.98 o 
 -13   1  15       22.22       28.06    144.78 o 
 -11   1  15       61.52       30.60     68.37 o 
  -9   1  15      563.58      503.89     99.48 o 
  -7   1  15      116.25       56.84     74.24 o 
 -18   2  15       82.89      115.12     91.05 o 
 -16   2  15       26.98      -25.99     71.27 o 
 -14   2  15        0.03      -50.86    120.23 o 
 -12   2  15        2.51      121.50    186.88 o 
 -10   2  15       79.14      143.11    112.57 o 
                                                 
